# Supplementary material for: Dichloridobis(phenanthridine-κN)zinc(II)
Source: Acta Crystallogr Sect E Struct Rep Online. 2009 Jun 6;65(Pt 7):m739–40. doi: 10.1107/S160053680901959X (PMC2969295; doi:10.1107/S160053680901959X)
Supplement: Supplementary file 1 [file e-65-0m739-sup1.cif]

##############################################################################
###                                                                        ###
###        Electronic paper (Acta Crystallographica Section E)             ###
###                                                                        ###
##############################################################################
#                                                                            #
# This CIF contains the data in a paper accepted for publication in Acta     #
# Crystallographica Section E. It conforms to the requirements of Notes      #
# for Authors for Section E, and has been peer reviewed under the auspices   #
# of the IUCr Commission on Journals.                                        #
#                                                                            #
# Full details of the Crystallographic Information File format               #
# are given in the paper "The Crystallographic Information File (CIF):       #
# a New Standard Archive File for Crystallography" by S. R. Hall, F. H.      #
# Allen and I. D. Brown [Acta Cryst. (1991), A47, 655-685].                  #
#                                                                            #
# The current version of the core CIF dictionary is obtainable from          #
# ftp://ftp.iucr.org/pub/cif_core.dic. The current version number is 2.4.    #
#                                                                            #
# Software is freely available for graphical display of the structure(s) in  #
# this CIF.  For information consult the CIF home page http://www.iucr.org/  #
# cif/home.html                                                              #
#                                                                            #
# This file may be used for bona fide research purposes within the           #
# scientific community so long as proper attribution is given to the journal # 
# article from which it was obtained.                                        #
#                                                                            #
##############################################################################
                                             
data_I
_audit_creation_method     SHELXL-97
_chemical_name_systematic
;
Dichloridobis(phenanthridine-\k<i>N</i>)zinc(II)
;
_chemical_name_common     ?
_chemical_formula_moiety     'C26 H18 Cl2 N2 Zn'
_chemical_formula_sum     'C26 H18 Cl2 N2 Zn'
_chemical_formula_iupac     '[Zn Cl2 (C13 H9 N1)2]'
_chemical_formula_weight     494.71
_chemical_melting_point     ?
_symmetry_cell_setting     monoclinic
_symmetry_space_group_name_H-M     'P 21/c'
_symmetry_space_group_name_Hall     '-P 2ybc'
loop_
    _symmetry_equiv_pos_as_xyz
    'x, y, z'
    '-x, y+1/2, -z+1/2'
    '-x, -y, -z'
    'x, -y-1/2, z-1/2'
_cell_length_a     16.193(3)
_cell_length_b     10.101(2)
_cell_length_c     14.491(3)
_cell_angle_alpha     90.00
_cell_angle_beta     116.02(3)
_cell_angle_gamma     90.00
_cell_volume     2130.0(9)
_cell_formula_units_Z     4
_cell_measurement_reflns_used     1987
_cell_measurement_theta_min     2.45
_cell_measurement_theta_max     29.26
_cell_measurement_temperature     298(2)
_exptl_crystal_description     prism
_exptl_crystal_colour     colorless
_exptl_crystal_size_max     0.45
_exptl_crystal_size_mid     0.30
_exptl_crystal_size_min     0.22
_exptl_crystal_density_diffrn     1.543
_exptl_crystal_density_meas     ?
_exptl_crystal_density_method     'not measured'
_exptl_crystal_F_000     1008
_exptl_absorpt_coefficient_mu     1.421
_exptl_absorpt_correction_type     multi-scan
_exptl_absorpt_process_details     '(SADABS; Bruker, 1998)'
_exptl_absorpt_correction_T_min     0.610
_exptl_absorpt_correction_T_max     0.740
_exptl_special_details
;
;
_diffrn_ambient_temperature     298(2)
_diffrn_radiation_type     MoK\a
_diffrn_radiation_wavelength     0.71073
_diffrn_radiation_source     'fine-focus sealed tube'
_diffrn_radiation_monochromator     graphite
_diffrn_measurement_device_type     'Bruker SMART CCD area-detector'
_diffrn_measurement_method     '\f and \w'
_diffrn_detector_area_resol_mean     ?
_diffrn_reflns_number     16947
_diffrn_reflns_av_R_equivalents     0.0411
_diffrn_reflns_av_sigmaI/netI     0.0299
_diffrn_reflns_theta_min     2.45
_diffrn_reflns_theta_max     29.26
_diffrn_reflns_theta_full     29.26
_diffrn_measured_fraction_theta_max     0.987
_diffrn_measured_fraction_theta_full     0.987
_diffrn_reflns_limit_h_min     -22
_diffrn_reflns_limit_h_max     22
_diffrn_reflns_limit_k_min     -13
_diffrn_reflns_limit_k_max     13
_diffrn_reflns_limit_l_min     -19
_diffrn_reflns_limit_l_max     19
_diffrn_standards_number     0
_diffrn_standards_interval_count     ?
_diffrn_standards_interval_time     ?
_diffrn_standards_decay_%     ?
_refine_special_details
;
Refinement of <i>F</i>^2^ against ALL reflections. The weighted <i>R</i>-factor
<i>wR</i> and goodness of fit <i>S</i> are based on <i>F</i>^2^, conventional
<i>R</i>-factors <i>R</i> are based on <i>F</i>, with <i>F</i> set to zero for
negative <i>F</i>^2^. The threshold expression of <i>F</i>^2^ >
\s(<i>F</i>^2^) is used only for calculating <i>R</i>-factors(gt) <i>etc</i>.
and is not relevant to the choice of reflections for refinement.
<i>R</i>-factors based on <i>F</i>^2^ are statistically about twice as large
as those based on <i>F</i>, and <i>R</i>- factors based on ALL data will be
even larger.
;
_reflns_number_total     5732
_reflns_number_gt     4612
_reflns_threshold_expression     I>2\s(I)
_refine_ls_structure_factor_coef     Fsqd
_refine_ls_matrix_type     full
_refine_ls_R_factor_all     0.0523
_refine_ls_R_factor_gt     0.0368
_refine_ls_wR_factor_gt     0.0804
_refine_ls_wR_factor_ref     0.0864
_refine_ls_goodness_of_fit_ref     1.087
_refine_ls_restrained_S_all     1.087
_refine_ls_number_reflns     5732
_refine_ls_number_parameters     280
_refine_ls_number_restraints     0
_refine_ls_hydrogen_treatment     constr
_refine_ls_weighting_scheme     calc
_refine_ls_weighting_details
          'calc w=1/[\s^2^(Fo^2^)+(0.038P)^2^+0.5741P] where P=(Fo^2^+2Fc^2^)/3'
_atom_sites_solution_hydrogens     geom
_atom_sites_solution_primary     direct
_atom_sites_solution_secondary     difmap
_refine_ls_shift/su_max     0.013
_refine_ls_shift/su_mean     0.002
_refine_diff_density_max     0.276
_refine_diff_density_min     -0.388
_refine_ls_extinction_method     none
_refine_ls_extinction_coef     ?
loop_
    _atom_type_symbol
    _atom_type_description
    _atom_type_scat_dispersion_real
    _atom_type_scat_dispersion_imag
    _atom_type_scat_source
    'C' 'C' 0.0033 0.0016
                         'International Tables Vol C Tables 4.2.6.8 and 6.1.1.4'
    'H' 'H' 0.0000 0.0000
                         'International Tables Vol C Tables 4.2.6.8 and 6.1.1.4'
    'N' 'N' 0.0061 0.0033
                         'International Tables Vol C Tables 4.2.6.8 and 6.1.1.4'
    'Cl' 'Cl' 0.1484 0.1585
                         'International Tables Vol C Tables 4.2.6.8 and 6.1.1.4'
    'Zn' 'Zn' 0.2839 1.4301
                         'International Tables Vol C Tables 4.2.6.8 and 6.1.1.4'
_computing_data_collection     'SMART (Bruker, 1998)'
_computing_cell_refinement     'SAINT (Bruker, 1998)'
_computing_data_reduction     'SAINT (Bruker, 1998)'
_computing_structure_solution     'SHELXTL (Sheldrick, 2008)'
_computing_structure_refinement     'SHELXTL (Sheldrick, 2008)'
_computing_molecular_graphics     'ORTEP-3 for Windows (Farrugia, 1997)'
_computing_publication_material     'WinGX (Farrugia, 1999)'
loop_
    _atom_site_type_symbol
    _atom_site_label
    _atom_site_fract_x
    _atom_site_fract_y
    _atom_site_fract_z
    _atom_site_U_iso_or_equiv
    _atom_site_adp_type
    _atom_site_calc_flag
    _atom_site_refinement_flags
    _atom_site_occupancy
    _atom_site_disorder_assembly
    _atom_site_disorder_group
    Zn Zn1 0.259400(15) 0.26111(2) 0.120119(17) 0.03590(7) Uani d . 1 . .
    Cl Cl1 0.25049(4) 0.47913(5) 0.09659(5) 0.05264(14) Uani d . 1 . .
    Cl Cl2 0.27473(4) 0.19233(6) 0.27420(4) 0.05102(14) Uani d . 1 . .
    N N1 0.37559(11) 0.19993(17) 0.10537(13) 0.0373(3) Uani d . 1 . .
    N N2 0.14942(10) 0.17454(16) -0.00248(12) 0.0338(3) Uani d . 1 . .
    C C1 0.42820(14) 0.2930(2) 0.09724(16) 0.0410(4) Uani d . 1 . .
    H H1 0.4056 0.3791 0.0863 0.049 Uiso calc R 1 . .
    C C2 0.51762(14) 0.2716(2) 0.10399(16) 0.0417(4) Uani d . 1 . .
    C C3 0.57131(17) 0.3780(3) 0.09923(19) 0.0528(6) Uani d . 1 . .
    H H3 0.5481 0.4637 0.0902 0.063 Uiso calc R 1 . .
    C C4 0.65812(18) 0.3558(3) 0.1079(2) 0.0626(7) Uani d . 1 . .
    H H4 0.6936 0.4260 0.1039 0.075 Uiso calc R 1 . .
    C C5 0.69249(18) 0.2273(3) 0.1228(2) 0.0674(8) Uani d . 1 . .
    H H5 0.7512 0.2124 0.1283 0.081 Uiso calc R 1 . .
    C C6 0.64215(16) 0.1227(3) 0.1293(2) 0.0574(6) Uani d . 1 . .
    H H6 0.6672 0.0380 0.1401 0.069 Uiso calc R 1 . .
    C C7 0.55249(14) 0.1417(2) 0.11974(15) 0.0432(5) Uani d . 1 . .
    C C8 0.49487(14) 0.0368(2) 0.12662(15) 0.0409(4) Uani d . 1 . .
    C C9 0.52121(17) -0.0978(2) 0.13981(17) 0.0503(5) Uani d . 1 . .
    H H9 0.5782 -0.1218 0.1441 0.060 Uiso calc R 1 . .
    C C10 0.46418(19) -0.1931(2) 0.14633(18) 0.0548(6) Uani d . 1 . .
    H H10 0.4828 -0.2812 0.1547 0.066 Uiso calc R 1 . .
    C C11 0.37861(18) -0.1601(2) 0.14065(18) 0.0517(5) Uani d . 1 . .
    H H11 0.3404 -0.2259 0.1453 0.062 Uiso calc R 1 . .
    C C12 0.35073(16) -0.0305(2) 0.12812(16) 0.0448(5) Uani d . 1 . .
    H H12 0.2939 -0.0084 0.1251 0.054 Uiso calc R 1 . .
    C C13 0.40733(14) 0.0686(2) 0.11980(14) 0.0377(4) Uani d . 1 . .
    C C14 0.16296(13) 0.12723(19) -0.07864(15) 0.0360(4) Uani d . 1 . .
    H H14 0.2222 0.1316 -0.0736 0.043 Uiso calc R 1 . .
    C C15 0.09352(13) 0.06958(18) -0.16859(14) 0.0348(4) Uani d . 1 . .
    C C16 0.11488(16) 0.0160(2) -0.24580(16) 0.0417(4) Uani d . 1 . .
    H H16 0.1747 0.0203 -0.2389 0.050 Uiso calc R 1 . .
    C C17 0.04765(18) -0.0419(2) -0.33016(18) 0.0486(5) Uani d . 1 . .
    H H17 0.0615 -0.0771 -0.3810 0.058 Uiso calc R 1 . .
    C C18 -0.04216(17) -0.0482(2) -0.34024(18) 0.0510(5) Uani d . 1 . .
    H H18 -0.0876 -0.0881 -0.3981 0.061 Uiso calc R 1 . .
    C C19 -0.06479(15) 0.0033(2) -0.26642(17) 0.0454(5) Uani d . 1 . .
    H H19 -0.1250 -0.0022 -0.2746 0.054 Uiso calc R 1 . .
    C C20 0.00307(13) 0.06448(18) -0.17833(14) 0.0343(4) Uani d . 1 . .
    C C21 -0.01463(13) 0.12123(18) -0.09734(15) 0.0343(4) Uani d . 1 . .
    C C22 -0.10280(14) 0.1282(2) -0.10056(17) 0.0430(5) Uani d . 1 . .
    H H22 -0.1531 0.0952 -0.1574 0.052 Uiso calc R 1 . .
    C C23 -0.11556(15) 0.1830(2) -0.02101(19) 0.0481(5) Uani d . 1 . .
    H H23 -0.1743 0.1872 -0.0247 0.058 Uiso calc R 1 . .
    C C24 -0.04179(17) 0.2319(2) 0.06441(19) 0.0476(5) Uani d . 1 . .
    H H24 -0.0510 0.2678 0.1183 0.057 Uiso calc R 1 . .
    C C25 0.04526(15) 0.2277(2) 0.07015(17) 0.0417(4) Uani d . 1 . .
    H H25 0.0947 0.2608 0.1279 0.050 Uiso calc R 1 . .
    C C26 0.05989(12) 0.17376(18) -0.01046(14) 0.0328(4) Uani d . 1 . .
loop_
    _atom_site_aniso_label
    _atom_site_aniso_U_11
    _atom_site_aniso_U_22
    _atom_site_aniso_U_33
    _atom_site_aniso_U_12
    _atom_site_aniso_U_13
    _atom_site_aniso_U_23
    Zn1 0.02853(11) 0.03705(12) 0.03880(12) -0.00174(9) 0.01173(8) -0.00362(9)
    Cl1 0.0510(3) 0.0376(3) 0.0687(4) 0.0014(2) 0.0258(3) -0.0007(2)
    Cl2 0.0481(3) 0.0596(3) 0.0436(3) -0.0047(3) 0.0185(2) 0.0027(2)
    N1 0.0312(8) 0.0388(8) 0.0385(8) 0.0034(7) 0.0120(7) -0.0012(7)
    N2 0.0265(7) 0.0339(7) 0.0374(8) -0.0007(6) 0.0107(6) -0.0010(6)
    C1 0.0341(10) 0.0424(10) 0.0442(11) 0.0019(8) 0.0149(8) -0.0014(8)
    C2 0.0317(9) 0.0543(12) 0.0367(10) -0.0003(9) 0.0127(8) -0.0022(9)
    C3 0.0439(12) 0.0640(15) 0.0506(13) -0.0062(11) 0.0207(10) -0.0017(11)
    C4 0.0429(13) 0.087(2) 0.0608(15) -0.0129(13) 0.0250(12) -0.0031(14)
    C5 0.0333(11) 0.104(2) 0.0666(16) 0.0047(14) 0.0232(11) -0.0006(15)
    C6 0.0354(11) 0.0780(17) 0.0564(14) 0.0117(12) 0.0178(10) 0.0020(12)
    C7 0.0311(9) 0.0620(13) 0.0325(10) 0.0082(9) 0.0103(8) -0.0010(9)
    C8 0.0339(9) 0.0511(11) 0.0306(9) 0.0092(9) 0.0075(7) -0.0005(8)
    C9 0.0453(12) 0.0557(13) 0.0419(11) 0.0201(11) 0.0116(10) 0.0029(10)
    C10 0.0656(16) 0.0453(12) 0.0409(11) 0.0180(12) 0.0116(11) 0.0035(9)
    C11 0.0556(14) 0.0425(11) 0.0462(12) -0.0001(10) 0.0123(10) 0.0037(9)
    C12 0.0395(11) 0.0457(11) 0.0430(11) 0.0007(9) 0.0125(9) -0.0004(9)
    C13 0.0329(9) 0.0412(10) 0.0317(9) 0.0044(8) 0.0074(7) -0.0023(8)
    C14 0.0286(9) 0.0373(9) 0.0394(10) -0.0009(7) 0.0125(8) 0.0010(8)
    C15 0.0346(9) 0.0313(9) 0.0351(9) -0.0016(7) 0.0121(8) 0.0008(7)
    C16 0.0436(11) 0.0391(10) 0.0431(11) 0.0040(9) 0.0198(9) 0.0000(8)
    C17 0.0593(14) 0.0412(11) 0.0448(12) -0.0011(10) 0.0223(11) -0.0077(9)
    C18 0.0519(13) 0.0433(11) 0.0459(12) -0.0085(10) 0.0105(10) -0.0100(9)
    C19 0.0383(10) 0.0408(10) 0.0488(12) -0.0094(9) 0.0116(9) -0.0039(9)
    C20 0.0313(9) 0.0286(8) 0.0375(9) -0.0026(7) 0.0099(7) 0.0025(7)
    C21 0.0306(9) 0.0295(8) 0.0405(10) -0.0020(7) 0.0133(8) 0.0036(7)
    C22 0.0307(9) 0.0444(11) 0.0513(12) -0.0046(8) 0.0155(9) -0.0001(9)
    C23 0.0359(10) 0.0465(11) 0.0676(15) 0.0004(9) 0.0278(10) 0.0024(10)
    C24 0.0468(12) 0.0447(11) 0.0588(13) 0.0003(10) 0.0302(11) -0.0060(10)
    C25 0.0378(10) 0.0409(10) 0.0455(11) -0.0024(8) 0.0175(9) -0.0062(8)
    C26 0.0287(8) 0.0290(8) 0.0394(9) -0.0012(7) 0.0138(7) 0.0014(7)
_geom_special_details
;
All e.s.d.'s (except the e.s.d. in the dihedral angle between two l.s. planes)
are estimated using the full covariance matrix. The cell e.s.d.'s are taken
into account individually in the estimation of e.s.d.'s in distances, angles
and torsion angles; correlations between e.s.d.'s in cell parameters are only
used when they are defined by crystal symmetry. An approximate (isotropic)
treatment of cell e.s.d.'s is used for estimating e.s.d.'s involving l.s.
planes.
;
loop_
    _geom_bond_atom_site_label_1
    _geom_bond_atom_site_label_2
    _geom_bond_site_symmetry_2
    _geom_bond_distance
    _geom_bond_publ_flag
    Cl1 Zn1 . 2.2234(7) yes
    Cl2 Zn1 . 2.2456(7) yes
    N1 Zn1 . 2.0785(17) yes
    N2 Zn1 . 2.0775(17) yes
    C1 N1 . 1.308(3) ?
    C1 C2 . 1.424(3) ?
    C1 H1 . 0.9300 ?
    C2 C3 . 1.402(3) ?
    C2 C7 . 1.407(3) ?
    C3 C4 . 1.374(4) ?
    C3 H3 . 0.9300 ?
    C4 C5 . 1.392(4) ?
    C4 H4 . 0.9300 ?
    C5 C6 . 1.363(4) ?
    C5 H5 . 0.9300 ?
    C6 C7 . 1.410(3) ?
    C6 H6 . 0.9300 ?
    C7 C8 . 1.444(3) ?
    C8 C9 . 1.412(3) ?
    C8 C13 . 1.414(3) ?
    C9 C10 . 1.366(4) ?
    C9 H9 . 0.9300 ?
    C10 C11 . 1.392(4) ?
    C10 H10 . 0.9300 ?
    C11 C12 . 1.371(3) ?
    C11 H11 . 0.9300 ?
    C12 C13 . 1.398(3) ?
    C12 H12 . 0.9300 ?
    C13 N1 . 1.405(3) ?
    C14 N2 . 1.306(2) ?
    C14 C15 . 1.420(3) ?
    C14 H14 . 0.9300 ?
    C15 C20 . 1.410(3) ?
    C15 C16 . 1.416(3) ?
    C16 C17 . 1.361(3) ?
    C16 H16 . 0.9300 ?
    C17 C18 . 1.398(4) ?
    C17 H17 . 0.9300 ?
    C18 C19 . 1.376(3) ?
    C18 H18 . 0.9300 ?
    C19 C20 . 1.410(3) ?
    C19 H19 . 0.9300 ?
    C20 C21 . 1.443(3) ?
    C21 C22 . 1.410(3) ?
    C21 C26 . 1.411(3) ?
    C22 C23 . 1.374(3) ?
    C22 H22 . 0.9300 ?
    C23 C24 . 1.380(3) ?
    C23 H23 . 0.9300 ?
    C24 C25 . 1.376(3) ?
    C24 H24 . 0.9300 ?
    C25 C26 . 1.400(3) ?
    C25 H25 . 0.9300 ?
    C26 N2 . 1.403(2) ?
loop_
    _geom_angle_atom_site_label_1
    _geom_angle_atom_site_label_2
    _geom_angle_atom_site_label_3
    _geom_angle_site_symmetry_1
    _geom_angle_site_symmetry_3
    _geom_angle
    _geom_angle_publ_flag
    N2 Zn1 N1 . . 105.19(7) yes
    N2 Zn1 Cl1 . . 108.18(5) yes
    N1 Zn1 Cl1 . . 106.23(5) yes
    N2 Zn1 Cl2 . . 113.54(5) yes
    N1 Zn1 Cl2 . . 107.46(6) yes
    Cl1 Zn1 Cl2 . . 115.49(3) yes
    C1 N1 C13 . . 118.80(18) ?
    C1 N1 Zn1 . . 116.76(14) ?
    C13 N1 Zn1 . . 123.65(14) ?
    C14 N2 C26 . . 118.60(16) ?
    C14 N2 Zn1 . . 118.54(13) ?
    C26 N2 Zn1 . . 122.69(13) ?
    N1 C1 C2 . . 124.6(2) ?
    N1 C1 H1 . . 117.7 ?
    C2 C1 H1 . . 117.7 ?
    C3 C2 C7 . . 120.6(2) ?
    C3 C2 C1 . . 120.9(2) ?
    C7 C2 C1 . . 118.4(2) ?
    C4 C3 C2 . . 120.2(3) ?
    C4 C3 H3 . . 119.9 ?
    C2 C3 H3 . . 119.9 ?
    C3 C4 C5 . . 119.3(3) ?
    C3 C4 H4 . . 120.3 ?
    C5 C4 H4 . . 120.3 ?
    C6 C5 C4 . . 121.5(2) ?
    C6 C5 H5 . . 119.2 ?
    C4 C5 H5 . . 119.2 ?
    C5 C6 C7 . . 120.6(3) ?
    C5 C6 H6 . . 119.7 ?
    C7 C6 H6 . . 119.7 ?
    C2 C7 C6 . . 117.8(2) ?
    C2 C7 C8 . . 118.03(19) ?
    C6 C7 C8 . . 124.2(2) ?
    C9 C8 C13 . . 117.5(2) ?
    C9 C8 C7 . . 123.3(2) ?
    C13 C8 C7 . . 119.14(19) ?
    C10 C9 C8 . . 121.0(2) ?
    C10 C9 H9 . . 119.5 ?
    C8 C9 H9 . . 119.5 ?
    C9 C10 C11 . . 120.9(2) ?
    C9 C10 H10 . . 119.6 ?
    C11 C10 H10 . . 119.6 ?
    C12 C11 C10 . . 119.8(2) ?
    C12 C11 H11 . . 120.1 ?
    C10 C11 H11 . . 120.1 ?
    C11 C12 C13 . . 120.3(2) ?
    C11 C12 H12 . . 119.8 ?
    C13 C12 H12 . . 119.8 ?
    C12 C13 N1 . . 118.57(18) ?
    C12 C13 C8 . . 120.43(19) ?
    N1 C13 C8 . . 121.00(19) ?
    N2 C14 C15 . . 124.52(18) ?
    N2 C14 H14 . . 117.7 ?
    C15 C14 H14 . . 117.7 ?
    C20 C15 C16 . . 120.69(18) ?
    C20 C15 C14 . . 118.46(18) ?
    C16 C15 C14 . . 120.84(19) ?
    C17 C16 C15 . . 119.8(2) ?
    C17 C16 H16 . . 120.1 ?
    C15 C16 H16 . . 120.1 ?
    C16 C17 C18 . . 119.9(2) ?
    C16 C17 H17 . . 120.0 ?
    C18 C17 H17 . . 120.0 ?
    C19 C18 C17 . . 121.4(2) ?
    C19 C18 H18 . . 119.3 ?
    C17 C18 H18 . . 119.3 ?
    C18 C19 C20 . . 120.1(2) ?
    C18 C19 H19 . . 119.9 ?
    C20 C19 H19 . . 119.9 ?
    C15 C20 C19 . . 118.01(19) ?
    C15 C20 C21 . . 118.19(17) ?
    C19 C20 C21 . . 123.80(18) ?
    C22 C21 C26 . . 117.92(18) ?
    C22 C21 C20 . . 123.54(18) ?
    C26 C21 C20 . . 118.54(17) ?
    C23 C22 C21 . . 121.0(2) ?
    C23 C22 H22 . . 119.5 ?
    C21 C22 H22 . . 119.5 ?
    C22 C23 C24 . . 120.5(2) ?
    C22 C23 H23 . . 119.8 ?
    C24 C23 H23 . . 119.8 ?
    C25 C24 C23 . . 120.2(2) ?
    C25 C24 H24 . . 119.9 ?
    C23 C24 H24 . . 119.9 ?
    C24 C25 C26 . . 120.4(2) ?
    C24 C25 H25 . . 119.8 ?
    C26 C25 H25 . . 119.8 ?
    C25 C26 N2 . . 118.43(17) ?
    C25 C26 C21 . . 119.96(18) ?
    N2 C26 C21 . . 121.61(17) ?
loop_
    _geom_torsion_atom_site_label_1
    _geom_torsion_atom_site_label_2
    _geom_torsion_atom_site_label_3
    _geom_torsion_atom_site_label_4
    _geom_torsion_site_symmetry_1
    _geom_torsion_site_symmetry_2
    _geom_torsion_site_symmetry_3
    _geom_torsion_site_symmetry_4
    _geom_torsion
    _geom_torsion_publ_flag
    N1 C1 C2 C3 . . . . -177.0(2) ?
    N1 C1 C2 C7 . . . . 0.5(3) ?
    C7 C2 C3 C4 . . . . 1.3(3) ?
    C1 C2 C3 C4 . . . . 178.7(2) ?
    C2 C3 C4 C5 . . . . -0.8(4) ?
    C3 C4 C5 C6 . . . . -0.2(4) ?
    C4 C5 C6 C7 . . . . 0.8(4) ?
    C3 C2 C7 C6 . . . . -0.7(3) ?
    C1 C2 C7 C6 . . . . -178.2(2) ?
    C3 C2 C7 C8 . . . . 178.41(19) ?
    C1 C2 C7 C8 . . . . 0.9(3) ?
    C5 C6 C7 C2 . . . . -0.4(4) ?
    C5 C6 C7 C8 . . . . -179.4(2) ?
    C2 C7 C8 C9 . . . . 178.4(2) ?
    C6 C7 C8 C9 . . . . -2.5(3) ?
    C2 C7 C8 C13 . . . . -1.5(3) ?
    C6 C7 C8 C13 . . . . 177.6(2) ?
    C13 C8 C9 C10 . . . . -0.4(3) ?
    C7 C8 C9 C10 . . . . 179.7(2) ?
    C8 C9 C10 C11 . . . . -0.3(4) ?
    C9 C10 C11 C12 . . . . 0.2(4) ?
    C10 C11 C12 C13 . . . . 0.8(3) ?
    C11 C12 C13 N1 . . . . 179.0(2) ?
    C11 C12 C13 C8 . . . . -1.5(3) ?
    C9 C8 C13 C12 . . . . 1.3(3) ?
    C7 C8 C13 C12 . . . . -178.80(18) ?
    C9 C8 C13 N1 . . . . -179.20(18) ?
    C7 C8 C13 N1 . . . . 0.7(3) ?
    N2 C14 C15 C20 . . . . 1.2(3) ?
    N2 C14 C15 C16 . . . . -177.53(18) ?
    C20 C15 C16 C17 . . . . -0.4(3) ?
    C14 C15 C16 C17 . . . . 178.30(19) ?
    C15 C16 C17 C18 . . . . 0.0(3) ?
    C16 C17 C18 C19 . . . . 0.2(4) ?
    C17 C18 C19 C20 . . . . 0.1(3) ?
    C16 C15 C20 C19 . . . . 0.7(3) ?
    C14 C15 C20 C19 . . . . -178.05(18) ?
    C16 C15 C20 C21 . . . . -179.75(17) ?
    C14 C15 C20 C21 . . . . 1.5(3) ?
    C18 C19 C20 C15 . . . . -0.6(3) ?
    C18 C19 C20 C21 . . . . 179.9(2) ?
    C15 C20 C21 C22 . . . . 176.71(18) ?
    C19 C20 C21 C22 . . . . -3.7(3) ?
    C15 C20 C21 C26 . . . . -2.7(3) ?
    C19 C20 C21 C26 . . . . 176.82(19) ?
    C26 C21 C22 C23 . . . . -0.8(3) ?
    C20 C21 C22 C23 . . . . 179.8(2) ?
    C21 C22 C23 C24 . . . . -0.4(3) ?
    C22 C23 C24 C25 . . . . 0.8(4) ?
    C23 C24 C25 C26 . . . . 0.0(3) ?
    C24 C25 C26 N2 . . . . 178.40(19) ?
    C24 C25 C26 C21 . . . . -1.2(3) ?
    C22 C21 C26 C25 . . . . 1.5(3) ?
    C20 C21 C26 C25 . . . . -179.01(17) ?
    C22 C21 C26 N2 . . . . -178.02(17) ?
    C20 C21 C26 N2 . . . . 1.4(3) ?
    C2 C1 N1 C13 . . . . -1.3(3) ?
    C2 C1 N1 Zn1 . . . . 168.86(16) ?
    C12 C13 N1 C1 . . . . -179.80(18) ?
    C8 C13 N1 C1 . . . . 0.7(3) ?
    C12 C13 N1 Zn1 . . . . 10.7(2) ?
    C8 C13 N1 Zn1 . . . . -168.77(14) ?
    C15 C14 N2 C26 . . . . -2.6(3) ?
    C15 C14 N2 Zn1 . . . . -177.82(14) ?
    C25 C26 N2 C14 . . . . -178.37(18) ?
    C21 C26 N2 C14 . . . . 1.2(3) ?
    C25 C26 N2 Zn1 . . . . -3.3(2) ?
    C21 C26 N2 Zn1 . . . . 176.23(13) ?
    C14 N2 Zn1 N1 . . . . -15.81(16) ?
    C26 N2 Zn1 N1 . . . . 169.13(14) ?
    C14 N2 Zn1 Cl1 . . . . 97.39(14) ?
    C26 N2 Zn1 Cl1 . . . . -77.67(14) ?
    C14 N2 Zn1 Cl2 . . . . -133.03(13) ?
    C26 N2 Zn1 Cl2 . . . . 51.91(15) ?
    C1 N1 Zn1 N2 . . . . 121.89(15) ?
    C13 N1 Zn1 N2 . . . . -68.46(16) ?
    C1 N1 Zn1 Cl1 . . . . 7.32(16) ?
    C13 N1 Zn1 Cl1 . . . . 176.97(14) ?
    C1 N1 Zn1 Cl2 . . . . -116.83(14) ?
    C13 N1 Zn1 Cl2 . . . . 52.82(15) ?
loop_
    _geom_hbond_atom_site_label_D
    _geom_hbond_atom_site_label_H
    _geom_hbond_atom_site_label_A
    _geom_hbond_site_symmetry_A
    _geom_hbond_distance_DH
    _geom_hbond_distance_HA
    _geom_hbond_distance_DA
    _geom_hbond_angle_DHA
    _geom_hbond_publ_flag
    C1 H1 Cl1 . 0.93 2.77 3.434(3) 129 yes
    C17 H17 Cg6 2_544 0.93 2.82 3.535(3) 134 yes
    C24 H24 Cg5 4_555 0.93 2.81 3.508(3) 132 yes
data_global
_journal_date_recd_electronic     2009-05-20
_journal_date_accepted     2009-05-22
_journal_name_full     'Acta Crystallographica, Section E'
_journal_year     2009
_journal_volume     65
_journal_issue      7
_journal_page_first     m739
_journal_page_last     m740
_journal_paper_category     QM
_journal_coeditor_code     HK2696
_publ_contact_author
;
  'Alizadeh, Robabeh'
   Damghan University of Basic Sciences,
   School of Chemistry,
   Damghan
   Iran
;
_publ_contact_author_email     'alizadeh@dubs.ac.ir'
_publ_contact_author_fax     '0098 0232 5235431'
_publ_contact_author_phone     '0098 0232 5533051-6'
_publ_section_title
;
Dichloridobis(phenanthridine-\k<i>N</i>)zinc(II)
;
loop_
    _publ_author_name
    _publ_author_address
    'Khoshtarkib, Zeinab'
;      Islamic Azad University,
       Shahr-e-Rey Branch,
       Tehran
       Iran
;
    'Ebadi, Amin'
;      Department of Chemistry,
       Islamic Azad University,
       Kazerun Branch
       Kazerun
       Fars
       Iran
;
    'Alizadeh, Robabeh'
;      Damghan University of Basic Sciences,
       School of Chemistry,
       Damghan
       Iran
;
    'Ahmadi, Roya'
;      Islamic Azad University,
       Shahr-e-Rey Branch,
       Tehran
       Iran
;
    'Amani, Vahid'
;      Islamic Azad University,
       Shahr-e-Rey Branch,
       Tehran
       Iran
;
