# Supplementary material for: Dichloridobis(phenanthridine-κN)zinc(II)
Source: Acta Crystallogr Sect E Struct Rep Online. 2009 Jun 6;65(Pt 7):m739–40. doi: 10.1107/S160053680901959X (PMC2969295; doi:10.1107/S160053680901959X)
Supplement: Supplementary file 2 [file e-65-0m739-Isup2.hkl]

#
# h,k,l, Fc-squared, Fo-squared, sigma(Fo-squared) and status flag
#
data_I
_shelx_title ' 1002H IN P2(1)/C'
_shelx_refln_list_code          4
_shelx_F_calc_maximum      170.33
_exptl_crystal_F_000      1183.00
_reflns_d_resolution_high  0.7271
 
loop_
 _symmetry_equiv_pos_as_xyz
 'x, y, z'
 '-x, y+1/2, -z+1/2'
 '-x, -y, -z'
 'x, -y-1/2, z-1/2'
 
_cell_length_a    16.1934
_cell_length_b    10.1007
_cell_length_c    14.4907
_cell_angle_alpha  90.000
_cell_angle_beta  116.022
_cell_angle_gamma  90.000
 
_shelx_F_squared_multiplier     1.000
 
loop_
 _refln_index_h
 _refln_index_k
 _refln_index_l
 _refln_F_squared_calc
 _refln_F_squared_meas
 _refln_F_squared_sigma
 _refln_observed_status
   2   0   0      132.84      110.77     19.36 o
   3   0   0     7667.26     7823.59     48.59 o
   5   0   0     7963.27     8577.07    133.72 o
   6   0   0    15246.36    14600.68    116.44 o
   7   0   0     1819.21     1201.54    567.98 o
   8   0   0    12310.00    12777.19     55.56 o
   9   0   0     5019.08     4893.20     34.83 o
  10   0   0     8442.57     8703.33     43.60 o
  11   0   0     2180.68     2151.51     24.99 o
  12   0   0     2009.38     2008.75     24.72 o
  13   0   0     2750.46     2705.80     27.12 o
  14   0   0      582.20      613.05     18.61 o
  15   0   0      317.66      366.07     21.00 o
  16   0   0      432.30      456.20     18.61 o
  17   0   0      255.02      216.13     17.01 o
  18   0   0        4.47       24.19     20.20 o
  19   0   0      983.59     1010.49     23.13 o
   1   1   0    22652.94    24426.23     84.78 o
   2   1   0     1513.37     1521.54     23.05 o
   4   1   0      382.41      437.66     13.99 o
   5   1   0    14250.11    14299.95    277.94 o
   6   1   0      648.62      642.29     18.23 o
   7   1   0    13137.29    13573.59    161.24 o
   8   1   0    10886.93    11898.34    308.34 o
   9   1   0     2748.34     2780.59    117.89 o
  10   1   0     4551.17     4507.89     83.23 o
  11   1   0     4113.41     4088.99     22.48 o
  12   1   0      706.00      671.89     13.33 o
  13   1   0      365.51      359.45     10.43 o
  14   1   0     1268.02     1293.04     16.09 o
  15   1   0      104.78      125.83     11.47 o
  16   1   0      837.84      840.00     18.74 o
  17   1   0       30.45       46.85     16.93 o
  18   1   0      745.36      717.55     23.55 o
  19   1   0       11.29        5.61     11.28 o
   0   2   0    13889.51    13914.25     54.89 o
   1   2   0     4730.06     4848.63     56.75 o
   2   2   0    10637.13    10837.32     58.97 o
   3   2   0      566.92      589.78     12.49 o
   4   2   0     4980.09     5027.67     27.87 o
   5   2   0     1468.19     1439.62     99.02 o
   6   2   0     2892.63     2812.58     58.59 o
   7   2   0     4221.77     4184.36     81.98 o
   8   2   0      911.65      823.57     13.16 o
   9   2   0     3433.14     3516.89     83.38 o
  10   2   0     1830.37     1814.64     34.30 o
  11   2   0     1316.87     1327.25     21.72 o
  12   2   0       16.94       15.12      8.63 o
  13   2   0      819.58      812.29     12.44 o
  14   2   0      197.48      212.01     10.21 o
  15   2   0      442.48      451.40     11.78 o
  16   2   0       38.65       38.43     10.37 o
  17   2   0      790.95      749.85     13.30 o
  18   2   0       12.32       24.62     11.22 o
  19   2   0      451.74      437.62     14.12 o
   1   3   0     9846.79     9666.58     41.06 o
   2   3   0     3040.86     3231.98     17.26 o
   3   3   0     6116.26     5484.50    888.75 o
   4   3   0     1836.94     1895.88     15.15 o
   5   3   0     3289.89     3145.47     49.95 o
   6   3   0       35.21       14.89     10.20 o
   7   3   0     4837.37     4782.04    193.43 o
   8   3   0     1671.31     1762.10     38.33 o
   9   3   0     2426.06     2520.47     62.55 o
  10   3   0      820.46      838.01     18.73 o
  11   3   0     2577.92     2603.55     32.96 o
  12   3   0     3297.32     3404.85     71.87 o
  13   3   0       21.05       25.08      9.09 o
  14   3   0      455.75      459.91     13.34 o
  15   3   0      223.46      189.92     10.20 o
  16   3   0      722.24      699.71     14.89 o
  17   3   0       65.55       55.56     16.75 o
  18   3   0      251.11      256.81     17.55 o
  19   3   0        1.75       30.31     17.01 o
   0   4   0    15046.37    15242.86     47.59 o
   1   4   0      407.98      434.68      8.56 o
   2   4   0    11300.74    11372.12     96.66 o
   3   4   0     1242.54     1274.26     11.75 o
   4   4   0    19220.48    19650.61    178.78 o
   5   4   0     3065.98     3378.99     34.32 o
   6   4   0     9766.87     9257.00    143.16 o
   7   4   0       16.36       16.15      7.97 o
   8   4   0     3708.41     3550.02    101.29 o
   9   4   0     2647.23     2643.68     24.33 o
  10   4   0     3184.57     3202.22     17.58 o
  11   4   0       12.37       26.92      8.75 o
  12   4   0      609.52      589.10     24.72 o
  13   4   0     1226.84     1331.13     34.03 o
  14   4   0     1098.93     1050.26     28.58 o
  15   4   0      572.45      610.39     18.08 o
  16   4   0      708.56      720.18     18.61 o
  17   4   0      229.19      254.42     17.28 o
  18   4   0      186.95      204.17     17.55 o
  19   4   0      181.71      184.50     18.08 o
   1   5   0     9208.68     9441.73     34.95 o
   2   5   0      604.70      699.92      9.62 o
   3   5   0     1606.77     1324.97     10.66 o
   4   5   0       22.60        5.97      7.05 o
   5   5   0     6748.05     6843.96     84.03 o
   6   5   0      363.80      397.56     12.08 o
   7   5   0     7711.73     7762.34    261.59 o
   8   5   0       23.99       20.58     10.90 o
   9   5   0     2218.28     2130.24     12.97 o
  10   5   0       32.91       40.87     18.21 o
  11   5   0      592.24      602.54     17.68 o
  12   5   0     1813.88     1908.10     31.37 o
  13   5   0     1421.90     1372.49     11.56 o
  14   5   0      259.25      282.95     40.54 o
  15   5   0      552.84      567.59     13.56 o
  16   5   0      300.74      289.51     17.55 o
  17   5   0      126.77      130.53     17.01 o
  18   5   0      126.68      124.42     12.49 o
   0   6   0       95.20      103.57     10.81 o
   1   6   0        4.80       11.61      6.80 o
   2   6   0       38.07       37.79      7.74 o
   3   6   0      312.24      306.90      7.10 o
   4   6   0     3826.04     3836.25     21.28 o
   5   6   0       11.37       23.83      6.79 o
   6   6   0      466.28      425.47      9.02 o
   7   6   0      205.00      200.66     11.47 o
   8   6   0      380.72      362.01     26.99 o
   9   6   0       94.64      132.55     10.53 o
  10   6   0        5.46       23.87     23.13 o
  11   6   0      124.22      113.46     28.45 o
  12   6   0      529.80      497.15     10.41 o
  13   6   0      210.67      209.61     11.37 o
  14   6   0      311.60      313.81     27.38 o
  15   6   0       91.56       51.04     70.45 o
  16   6   0        2.31       38.81     16.22 o
  17   6   0      141.87      146.48     17.55 o
   1   7   0       28.92       21.74      6.78 o
   2   7   0       91.30      112.63      7.57 o
   3   7   0      609.69      593.85     13.28 o
   4   7   0       12.65       24.62      8.59 o
   5   7   0       83.12       82.63      7.25 o
   6   7   0       45.63       52.43      6.99 o
   7   7   0      219.87      212.48     13.87 o
   8   7   0       43.16       61.68     10.59 o
   9   7   0      177.02      175.76      9.70 o
  10   7   0      168.57      154.23     14.89 o
  11   7   0      166.97      203.86     19.01 o
  12   7   0       82.26       87.90     24.99 o
  13   7   0      214.23      222.89     15.55 o
  14   7   0      210.06      231.97     13.03 o
  15   7   0      131.52      118.09      9.82 o
  16   7   0       84.61       77.89     12.49 o
  17   7   0        2.03        2.13     16.75 o
   0   8   0      806.43      780.23     11.31 o
   1   8   0        2.70        1.66      6.79 o
   2   8   0     1504.90     1501.50     21.26 o
   3   8   0        0.68       11.17      8.98 o
   4   8   0     1320.24     1247.75     27.55 o
   5   8   0       35.82       46.47      9.92 o
   6   8   0      638.58      636.70     10.40 o
   7   8   0        0.84       11.31      7.15 o
   8   8   0      505.80      508.95     15.96 o
   9   8   0        1.85       -3.11      9.57 o
  10   8   0      844.85      834.21     12.31 o
  11   8   0       79.02       85.32      8.90 o
  12   8   0      510.00      538.00     10.47 o
  13   8   0      176.22      177.47      9.68 o
  14   8   0      294.96      302.63     10.46 o
  15   8   0        6.64       -1.83     18.61 o
  16   8   0      108.15      120.69     17.28 o
   1   9   0      420.18      415.44      9.12 o
   2   9   0      279.68      265.74     14.54 o
   3   9   0     2671.04     2608.43     22.41 o
   4   9   0       31.58       57.28     12.66 o
   5   9   0      764.99      777.62     24.48 o
   6   9   0      134.74      133.34      7.37 o
   7   9   0      782.36      766.83     15.54 o
   8   9   0       25.72       47.56     12.39 o
   9   9   0      661.77      673.17     12.31 o
  10   9   0       13.41       11.87     19.14 o
  11   9   0      325.82      321.29     44.53 o
  12   9   0        1.21        3.44     22.73 o
  13   9   0      366.01      399.71     23.39 o
  14   9   0       86.45      107.58     19.94 o
  15   9   0      346.75      326.44     13.43 o
   0  10   0      180.20      175.07     11.56 o
   1  10   0       59.41       73.87      7.09 o
   2  10   0       64.51       65.05      6.98 o
   3  10   0       85.14       69.81      7.02 o
   4  10   0      230.52      212.23     11.36 o
   5  10   0        6.07        4.49      7.56 o
   6  10   0       28.91       36.96      7.01 o
   7  10   0        0.59        5.63      7.20 o
   8  10   0       92.35       84.09     12.55 o
   9  10   0       26.79       41.21     12.63 o
  10  10   0       96.95       85.12      9.38 o
  11  10   0        0.77        6.44      9.15 o
  12  10   0      104.50      107.90     10.21 o
  13  10   0       56.51       43.42     28.98 o
   1  11   0        4.11       -6.35      6.35 o
   2  11   0       24.24       33.54      6.38 o
   3  11   0       20.24        5.42     13.59 o
   4  11   0       64.03       55.35      7.05 o
   5  11   0       44.33       42.89      6.41 o
   6  11   0        3.47       16.99     11.97 o
   7  11   0        1.87       -6.65      6.65 o
   8  11   0        2.64        1.23     11.43 o
   9  11   0        1.10        3.36      8.02 o
  10  11   0        1.80       16.10     11.74 o
  11  11   0       14.17       -3.26      8.45 o
  12  11   0       44.44       61.06     17.55 o
   0  12   0       14.97       39.44     11.18 o
   1  12   0       17.14       27.19      7.81 o
   2  12   0      194.79      188.81      8.37 o
   3  12   0        0.39        2.11      6.52 o
   4  12   0       34.23       31.29      7.22 o
   5  12   0       63.94       57.79      8.71 o
   6  12   0      179.27      162.42      7.28 o
   7  12   0        2.31       -3.21      8.54 o
   8  12   0       34.99       43.98      8.91 o
   9  12   0       42.61       43.97      8.84 o
  10  12   0       31.83       27.65     12.76 o
   1  13   0      239.34      225.95      8.09 o
   2  13   0       13.96       18.32      8.37 o
   3  13   0      225.02      235.59      8.19 o
   4  13   0       12.70       25.69      7.50 o
   5  13   0      237.99      233.62     10.51 o
   6  13   0       57.50       66.24      8.19 o
 -20   1   1        1.64        1.32     12.88 o
 -19   1   1       72.45       87.93     12.22 o
 -18   1   1      137.48      146.66     10.12 o
 -17   1   1        1.96       11.00     12.37 o
 -16   1   1       63.07       51.52     12.20 o
 -15   1   1       87.89       83.13     17.68 o
 -14   1   1       25.05       34.62      9.18 o
 -13   1   1       13.27       21.37     11.94 o
 -12   1   1      129.96      130.43      9.36 o
 -11   1   1      328.92      337.09      9.96 o
 -10   1   1      617.15      672.96     12.30 o
  -9   1   1      231.33      230.43      9.75 o
  -8   1   1      566.93      779.91     24.02 o
  -7   1   1      171.10      172.16     33.34 o
  -6   1   1     8581.55     9406.19    108.17 o
  -5   1   1      342.84      339.34     10.59 o
  -4   1   1     2735.01     2965.81     65.19 o
  -3   1   1      129.40      142.47     17.86 o
  -2   1   1      960.23     1109.63     27.14 o
  -1   1   1      115.99      123.90     18.98 o
   0   1   1     5648.68     5980.78    173.63 o
   1   1   1       47.29       54.35     10.39 o
   2   1   1    17138.42    17924.49    191.54 o
   3   1   1     2971.13     3178.34    102.23 o
   4   1   1     8587.50     9261.14    452.18 o
   5   1   1      120.00      136.61      8.98 o
   6   1   1     1893.77     1898.01     73.03 o
   7   1   1      642.60      719.98     23.39 o
   8   1   1      170.86      188.12     11.65 o
   9   1   1      241.85      218.93     12.63 o
  10   1   1     1162.62     1164.04     53.30 o
  11   1   1        0.86       12.73     18.48 o
  12   1   1       37.27       47.29     10.77 o
  13   1   1      483.87      461.17     26.19 o
  14   1   1      406.77      404.55     16.40 o
  15   1   1      271.22      264.81      9.77 o
  16   1   1      112.12      111.87      9.51 o
  17   1   1       58.16       56.35     10.71 o
  18   1   1       16.20       17.30     10.24 o
  19   1   1       11.55       16.24     10.69 o
 -20   2   1        1.88       -3.72     17.55 o
 -19   2   1       63.04       75.42     10.99 o
 -18   2   1       59.30       64.83     11.74 o
 -17   2   1        1.49       13.64     11.09 o
 -16   2   1        0.16       -0.81     10.43 o
 -15   2   1      149.60      132.45     12.86 o
 -14   2   1      159.56      157.31      8.74 o
 -13   2   1       38.31       38.32      7.26 o
 -12   2   1       33.65       37.49     11.34 o
 -11   2   1       88.47       95.95      8.77 o
 -10   2   1        3.88        5.58      9.89 o
  -9   2   1      425.89      432.97      9.60 o
  -8   2   1     1234.16     1461.50     13.72 o
  -7   2   1      976.28     1021.71     18.03 o
  -6   2   1      876.77      901.93     31.64 o
  -5   2   1      320.60      321.14     17.81 o
  -4   2   1     1710.11     1721.54     18.02 o
  -3   2   1       87.66       56.35     12.17 o
  -2   2   1     3321.83     3453.61     46.74 o
  -1   2   1       29.85       60.87     11.30 o
   0   2   1     2524.90     2636.59     18.74 o
   1   2   1      747.97      836.90     14.72 o
   2   2   1      363.36      404.55     11.91 o
   3   2   1     3500.85     3680.48     28.20 o
   4   2   1       60.43       60.26      9.96 o
   5   2   1     1155.21     1192.69     15.56 o
   6   2   1        0.78        5.79      9.01 o
   7   2   1     1071.74     1089.35     25.53 o
   8   2   1       12.17       12.20      7.25 o
   9   2   1     2044.60     1938.84     23.45 o
  10   2   1      220.65      196.02     10.02 o
  11   2   1      293.48      292.75     11.07 o
  12   2   1     2625.20     2672.46     63.13 o
  13   2   1      174.03      162.45      9.93 o
  14   2   1       10.80       21.71     10.16 o
  15   2   1      163.02      162.92     10.12 o
  16   2   1       55.43       57.33      8.39 o
  17   2   1       37.68       51.85     10.72 o
  18   2   1        0.18       -1.64     10.84 o
  19   2   1       11.30       38.25     11.50 o
 -19   3   1      120.05      113.25     12.76 o
 -18   3   1        0.10        8.51     16.48 o
 -17   3   1       11.84       28.18     15.69 o
 -16   3   1      118.72      126.01     11.96 o
 -15   3   1       72.23       40.64     47.19 o
 -14   3   1      297.36      295.10     11.83 o
 -13   3   1      673.76      652.30     22.07 o
 -12   3   1        7.72        4.54      9.04 o
 -11   3   1      272.94      260.07     10.28 o
 -10   3   1     1531.51     1527.24     16.08 o
  -9   3   1       38.44       34.35      7.61 o
  -8   3   1      743.17      692.32     17.15 o
  -7   3   1     1888.30     1956.23     22.73 o
  -6   3   1     1197.29     1208.22     14.85 o
  -5   3   1      481.10      513.00     13.82 o
  -4   3   1       30.36       46.55      7.87 o
  -3   3   1     1999.32     1953.59     25.40 o
  -2   3   1        3.66        4.08      8.40 o
  -1   3   1    20342.08    21537.76    197.26 o
   0   3   1    14034.25    14911.38     74.75 o
   1   3   1      263.56      278.24      9.46 o
   2   3   1       70.82       59.84      8.24 o
   3   3   1      215.47      204.37      7.59 o
   4   3   1     1117.64     1199.13     23.06 o
   5   3   1       50.25       35.74      7.76 o
   6   3   1      180.48      166.61      8.96 o
   7   3   1     1010.69     1077.11     18.21 o
   8   3   1        5.88        9.30      8.22 o
   9   3   1      630.20      589.49     28.24 o
  10   3   1      189.10      192.74      9.21 o
  11   3   1      508.43      500.98     12.16 o
  12   3   1      832.96      802.93     17.94 o
  13   3   1      182.27      196.53     10.94 o
  14   3   1      100.22      121.96     10.88 o
  15   3   1       31.28       52.71     10.54 o
  16   3   1       12.24       17.77     11.49 o
  17   3   1       47.49       48.13     12.88 o
  18   3   1       15.69       14.32     14.25 o
 -19   4   1        1.76       -3.19     16.75 o
 -18   4   1       22.64        7.44     16.75 o
 -17   4   1        0.30       25.52     15.69 o
 -16   4   1       10.18       -1.29     14.49 o
 -15   4   1        0.37       -6.57     10.81 o
 -14   4   1       17.16       14.25     23.93 o
 -13   4   1      199.19      178.60     16.08 o
 -12   4   1      209.95      218.06     15.69 o
 -11   4   1     2037.41     2091.01     63.54 o
 -10   4   1      243.16      263.86      8.74 o
  -9   4   1      199.03      201.52     10.63 o
  -8   4   1      222.12      208.05      9.49 o
  -7   4   1       84.85       88.61      9.24 o
  -6   4   1     1918.15     2035.37     26.05 o
  -5   4   1       50.40       71.48      8.23 o
  -4   4   1        0.02        8.77      8.65 o
  -3   4   1     1345.03     1547.60     26.87 o
  -2   4   1     4682.70     4915.13     27.09 o
  -1   4   1      700.91      748.39      9.47 o
   0   4   1      951.50     1078.05     11.65 o
   1   4   1      186.45      244.76      8.41 o
   2   4   1      908.02      947.90     10.89 o
   3   4   1      271.38      285.60      7.67 o
   4   4   1      847.99      869.79     10.34 o
   5   4   1     2392.90     2418.11     25.04 o
   6   4   1      873.97      962.77     11.15 o
   7   4   1     1343.71     1352.38     35.72 o
   8   4   1      197.44      202.78     37.32 o
   9   4   1      308.68      312.47      9.95 o
  10   4   1       35.34       36.55      8.08 o
  11   4   1      293.09      314.53     14.59 o
  12   4   1      359.07      382.66     19.90 o
  13   4   1       30.50       33.76     15.15 o
  14   4   1      215.43      221.72     15.95 o
  15   4   1       23.05       15.95     15.95 o
  16   4   1       24.43       27.65     16.22 o
  17   4   1        0.33       27.65     16.48 o
  18   4   1       27.00       13.29     17.28 o
 -19   5   1       21.24       21.27     12.23 o
 -18   5   1       60.80       43.60     11.96 o
 -17   5   1       43.04       28.18     16.48 o
 -16   5   1        3.15        9.36     11.27 o
 -15   5   1       98.00       86.95     20.74 o
 -14   5   1       49.02       63.46      8.90 o
 -13   5   1      146.26      125.53      8.51 o
 -12   5   1     1357.74     1347.47     31.64 o
 -11   5   1        0.58       19.72     20.34 o
 -10   5   1      983.46      981.29     16.35 o
  -9   5   1        2.05        2.53      7.52 o
  -8   5   1     1172.60     1135.20     13.82 o
  -7   5   1       58.76       58.65      7.87 o
  -6   5   1      958.49      949.45     27.60 o
  -5   5   1       53.03       57.93      6.61 o
  -4   5   1     2081.16     2138.64     13.03 o
  -3   5   1      676.57      698.97      9.06 o
  -2   5   1      294.11      243.35      8.55 o
  -1   5   1      217.87      270.20      6.82 o
   0   5   1      803.84      772.07      9.71 o
   1   5   1       11.36        6.38      7.61 o
   2   5   1     2746.86     2579.90     18.80 o
   3   5   1      121.83      113.54      8.20 o
   4   5   1     5262.25     5317.27     64.81 o
   5   5   1       84.73       77.42      7.69 o
   6   5   1     1184.87     1137.43     14.58 o
   7   5   1     1462.43     1514.26     35.59 o
   8   5   1      496.53      496.49     21.34 o
   9   5   1        5.66        7.46      7.86 o
  10   5   1     1687.92     1753.73     31.77 o
  11   5   1      944.80      983.82     31.64 o
  12   5   1      591.04      615.74     24.86 o
  13   5   1      520.69      548.98     17.28 o
  14   5   1      141.56      154.46     11.96 o
  15   5   1      309.52      305.19     17.01 o
  16   5   1        1.00      -16.48     16.48 o
  17   5   1      107.56      126.81     17.28 o
  18   5   1       29.04       53.17     17.81 o
 -18   6   1       34.11       42.80     17.55 o
 -17   6   1        3.97       -0.27     24.46 o
 -16   6   1      104.85      113.38     14.49 o
 -15   6   1      221.65      218.87     14.36 o
 -14   6   1       11.84       31.67      9.04 o
 -13   6   1       26.51       19.54     10.90 o
 -12   6   1       38.62       33.90      9.57 o
 -11   6   1     1942.09     1948.76     26.32 o
 -10   6   1      368.41      358.89     25.52 o
  -9   6   1      246.42      237.56     15.29 o
  -8   6   1       37.52       36.90      8.90 o
  -7   6   1      255.36      231.54      7.83 o
  -6   6   1       15.78       32.18      7.88 o
  -5   6   1      793.75      790.81     22.79 o
  -4   6   1      137.20      137.14      7.94 o
  -3   6   1     1084.55     1062.95     15.23 o
  -2   6   1      111.04      127.65      8.07 o
  -1   6   1     2854.87     2788.69     17.40 o
   0   6   1       80.81       98.20      6.47 o
   1   6   1     1119.89     1061.77      9.52 o
   2   6   1      656.68      675.08      8.49 o
   3   6   1     4039.77     3762.41    565.33 o
   4   6   1        3.76       23.26      6.73 o
   5   6   1      794.55      737.47     16.85 o
   6   6   1     1126.32     1130.24     19.45 o
   7   6   1      352.32      352.40      8.75 o
   8   6   1      571.74      617.75     46.47 o
   9   6   1     1582.38     1523.22    273.51 o
  10   6   1      203.07      207.37      8.37 o
  11   6   1      276.77      292.43      8.74 o
  12   6   1      512.54      523.84     10.24 o
  13   6   1      217.92      172.46    144.75 o
  14   6   1      219.33      231.29     12.49 o
  15   6   1        0.57        1.86     16.22 o
  16   6   1       68.90       80.29     11.96 o
  17   6   1       37.77        8.77     17.01 o
 -17   7   1        1.80        1.99     11.84 o
 -16   7   1       15.42       19.53     13.03 o
 -15   7   1        0.98       40.29     16.08 o
 -14   7   1       13.69       12.21     50.25 o
 -13   7   1        0.48       19.01     14.49 o
 -12   7   1       52.64       55.53      9.13 o
 -11   7   1       15.30       38.32     21.40 o
 -10   7   1       29.32       36.21      7.71 o
  -9   7   1      101.73       97.49     13.16 o
  -8   7   1        6.13       -0.36      9.74 o
  -7   7   1       56.86       57.14      6.63 o
  -6   7   1       16.87       28.79      8.04 o
  -5   7   1        4.51       -0.65      7.38 o
  -4   7   1      519.93      510.09     11.01 o
  -3   7   1       39.91       45.57      6.17 o
  -2   7   1        3.89        9.72      6.61 o
  -1   7   1        5.43       13.28      6.75 o
   0   7   1       51.33       57.29      6.98 o
   1   7   1        3.83       11.42      6.14 o
   2   7   1      305.74      297.32      7.52 o
   3   7   1      294.57      315.76      7.48 o
   4   7   1       33.75       41.65      7.51 o
   5   7   1      168.54      168.97      6.79 o
   6   7   1       37.15       31.38      7.86 o
   7   7   1      159.65      159.18      9.88 o
   8   7   1      137.91      155.97     15.94 o
   9   7   1        1.81       -5.87     16.05 o
  10   7   1       69.03       68.47     19.01 o
  11   7   1      287.43      286.88     29.38 o
  12   7   1       13.59       20.72     15.02 o
  13   7   1      121.77      124.50     11.03 o
  14   7   1        0.89       10.10     16.22 o
  15   7   1        0.98        2.13     11.70 o
  16   7   1        2.96      -15.95     17.01 o
 -16   8   1       31.03       31.70     11.74 o
 -15   8   1        1.52       14.48      9.24 o
 -14   8   1       18.87       16.91     22.60 o
 -13   8   1        7.60       20.78      9.39 o
 -12   8   1        7.40        4.67     17.55 o
 -11   8   1      115.76       95.18     23.00 o
 -10   8   1        3.84       -8.09     11.03 o
  -9   8   1        1.61        6.91     10.10 o
  -8   8   1      317.96      310.71     13.90 o
  -7   8   1        4.11        1.96     10.44 o
  -6   8   1       42.20       46.12      6.10 o
  -5   8   1      107.61      105.85      7.76 o
  -4   8   1      266.75      257.82      8.66 o
  -3   8   1       25.38       27.76      7.71 o
  -2   8   1       28.13       32.35      7.16 o
  -1   8   1       54.47       51.70      6.87 o
   0   8   1        6.63       21.62     10.89 o
   1   8   1        1.41        6.43     15.73 o
   2   8   1      496.58      470.18      8.28 o
   3   8   1      330.89      293.32      7.80 o
   4   8   1      699.01      680.32      9.15 o
   5   8   1        3.90        1.64      6.04 o
   6   8   1       69.76       81.60      6.24 o
   7   8   1       50.13       65.07     10.23 o
   8   8   1       96.20       90.62      6.90 o
   9   8   1       43.58       25.55      9.70 o
  10   8   1        7.21        7.71      7.71 o
  11   8   1       69.31       90.45     16.35 o
  12   8   1       65.80       70.47     11.09 o
  13   8   1       19.49        6.45     29.91 o
  14   8   1       16.02       28.45     16.75 o
  15   8   1       10.32      -12.49     12.49 o
 -15   9   1       12.76       29.97     11.56 o
 -14   9   1       40.66       50.44     10.10 o
 -13   9   1       13.65       29.02     11.46 o
 -12   9   1      383.27      413.73     12.41 o
 -11   9   1        1.67       -2.44      8.60 o
 -10   9   1      198.07      245.16      8.18 o
  -9   9   1       75.48       80.81      8.65 o
  -8   9   1      663.86      675.70     11.89 o
  -7   9   1       63.96       61.13     12.63 o
  -6   9   1      935.60      952.35     29.58 o
  -5   9   1        0.99       12.93      7.02 o
  -4   9   1       57.27       63.11      9.29 o
  -3   9   1      989.16     1005.55     17.77 o
  -2   9   1      980.08      979.85     11.86 o
  -1   9   1      142.50      132.25      6.21 o
   0   9   1      700.79      696.19      8.04 o
   1   9   1     1077.29     1114.07      9.64 o
   2   9   1       56.72       68.46     10.44 o
   3   9   1      136.25      139.84      8.00 o
   4   9   1      169.90      191.97     12.85 o
   5   9   1      167.87      206.13      7.35 o
   6   9   1      256.92      230.78      8.33 o
   7   9   1      521.93      506.41     14.12 o
   8   9   1       62.95       59.17      7.56 o
   9   9   1      294.06      269.50      7.87 o
  10   9   1       22.15       -7.44     10.90 o
  11   9   1       75.08       62.99      9.29 o
  12   9   1       98.04       96.16     10.90 o
  13   9   1       77.57       72.30      9.82 o
  14   9   1       48.09       59.82     17.28 o
 -14  10   1        9.39       22.66     10.01 o
 -13  10   1      336.58      369.46     26.58 o
 -12  10   1       34.98       40.31      8.55 o
 -11  10   1      481.18      460.40     31.64 o
 -10  10   1       78.67       88.94     11.17 o
  -9  10   1      385.50      377.50     98.38 o
  -8  10   1      103.07      140.15     18.56 o
  -7  10   1      994.60      982.97     14.69 o
  -6  10   1      414.39      371.48      7.96 o
  -5  10   1      775.32      814.62     10.72 o
  -4  10   1       23.46       35.12      7.74 o
  -3  10   1      252.99      256.84     12.27 o
  -2  10   1      857.12      852.73      8.40 o
  -1  10   1     1225.33     1195.40      9.02 o
   0  10   1      619.79      641.52      7.79 o
   1  10   1      626.31      627.28     13.50 o
   2  10   1      762.77      754.60     10.21 o
   3  10   1      272.61      269.18      8.37 o
   4  10   1      565.83      575.33     17.61 o
   5  10   1      314.56      314.61      8.32 o
   6  10   1      381.09      394.17      8.44 o
   7  10   1       52.99       59.90      8.60 o
   8  10   1      401.45      395.71     15.20 o
   9  10   1       88.38       91.07     13.88 o
  10  10   1      112.54      139.15     11.46 o
  11  10   1      106.74      130.26     21.27 o
  12  10   1      260.61      271.80     10.37 o
  13  10   1        1.00        1.46     12.36 o
 -12  11   1       52.66       49.19     13.03 o
 -11  11   1       54.58       57.80     11.94 o
 -10  11   1      290.61      294.37     24.86 o
  -9  11   1        0.13      -10.26     10.47 o
  -8  11   1      308.47      305.36     12.43 o
  -7  11   1       26.50       32.34      8.69 o
  -6  11   1      240.39      215.51      7.07 o
  -5  11   1       57.30       72.45     11.17 o
  -4  11   1      109.64      124.09      7.26 o
  -3  11   1      303.11      296.04     12.74 o
  -2  11   1      131.06      149.68     14.12 o
  -1  11   1      179.94      189.38      8.98 o
   0  11   1      159.91      159.40      6.79 o
   1  11   1      335.16      325.98      8.40 o
   2  11   1       33.83       39.18      7.71 o
   3  11   1       95.48      106.88      6.54 o
   4  11   1        1.78       12.86      6.84 o
   5  11   1      331.53      341.11      7.78 o
   6  11   1       30.86       32.04      6.49 o
   7  11   1       77.68      100.05     10.32 o
   8  11   1        1.99        9.63      7.87 o
   9  11   1       94.88       77.10     24.99 o
  10  11   1        0.35       25.94      9.68 o
  11  11   1       74.75       97.40     19.94 o
 -10  12   1       40.63       26.72      8.65 o
  -9  12   1       61.95       63.54      9.36 o
  -8  12   1        4.94       25.15     12.88 o
  -7  12   1       26.42       37.89      8.60 o
  -6  12   1        7.50       20.83      9.91 o
  -5  12   1       26.68       44.73     12.38 o
  -4  12   1       33.34       39.16      8.14 o
  -3  12   1       65.53       60.52      6.69 o
  -2  12   1       83.92       96.88      7.33 o
  -1  12   1        1.13        2.87      7.92 o
   0  12   1       29.41       21.79      8.40 o
   1  12   1        2.39        8.69      7.73 o
   2  12   1       96.55       97.77      8.24 o
   3  12   1       12.41       19.94      9.06 o
   4  12   1       73.50       65.66      7.56 o
   5  12   1        2.55       16.72      7.67 o
   6  12   1       15.02       37.68      9.34 o
   7  12   1       31.02       17.48      9.19 o
   8  12   1      140.12      132.13     10.94 o
   9  12   1        6.31      -12.21     12.21 o
  -7  13   1       41.94       75.22     13.47 o
  -6  13   1       54.35       62.67      9.92 o
  -5  13   1       13.14       16.59      7.60 o
  -4  13   1       92.23      100.98     16.65 o
  -3  13   1      129.61      130.05      7.87 o
  -2  13   1       95.03       88.87     10.32 o
  -1  13   1       61.91       79.38      8.51 o
   0  13   1       59.24       74.36      7.54 o
   1  13   1      193.74      180.73      6.99 o
   2  13   1       45.73       46.61      8.20 o
   3  13   1       37.56       52.60      8.67 o
   4  13   1        3.87        5.02     12.79 o
   5  13   1      153.91      160.78     11.76 o
   6  13   1       58.01       62.07      8.03 o
 -20   0   2      732.21      770.16     22.07 o
 -19   0   2       66.59       77.89     17.01 o
 -18   0   2      647.53      602.41     20.20 o
 -17   0   2      552.02      600.02     19.14 o
 -16   0   2     1322.64     1340.14     25.52 o
 -15   0   2     2977.52     2920.07     31.37 o
 -14   0   2     1702.26     1660.22     23.39 o
 -13   0   2     3410.65     3244.82     28.05 o
 -12   0   2     2335.54     2443.12     47.32 o
 -11   0   2     6623.88     6772.45    290.04 o
 -10   0   2     3839.12     4121.91     23.59 o
  -9   0   2    10161.91     9959.32    308.12 o
  -8   0   2     2237.49     2475.22     21.24 o
  -6   0   2     1987.22     2264.97     42.14 o
  -4   0   2     1432.04     1482.49     23.97 o
  -2   0   2      197.82      178.29     15.73 o
  -1   0   2    23079.31    23602.61    118.04 o
   0   0   2      359.76      399.57     16.73 o
   1   0   2    15286.50    15363.09     79.49 o
   5   0   2     3386.48     3226.60     30.84 o
   6   0   2       25.15       67.26     15.42 o
   7   0   2    16423.58    16815.95     57.95 o
   8   0   2     1736.54     1834.88     23.13 o
   9   0   2     4147.76     4070.66     30.31 o
  10   0   2       11.68       30.84     15.42 o
  11   0   2      131.15      137.98     15.95 o
  12   0   2      334.85      334.70     16.75 o
  13   0   2      912.12      916.91     19.67 o
  14   0   2      191.31      216.40     15.95 o
  15   0   2      397.63      379.90     17.81 o
  16   0   2      235.87      240.24     12.03 o
  17   0   2      365.71      374.14     29.77 o
  18   0   2       58.31       61.00     16.88 o
 -20   1   2       33.92       32.48     12.85 o
 -19   1   2      585.75      547.53     15.33 o
 -18   1   2      274.18      283.46     14.85 o
 -17   1   2      963.21      965.01     15.97 o
 -16   1   2      953.32      941.49     15.52 o
 -15   1   2      476.01      524.03     12.97 o
 -14   1   2     1184.22     1256.26     60.50 o
 -13   1   2     1463.75     1404.40     23.17 o
 -12   1   2     4686.92     4655.52     33.34 o
 -11   1   2     1365.62     1357.94     12.71 o
 -10   1   2     5874.43     6146.34    105.60 o
  -9   1   2     1553.01     1691.23     32.82 o
  -8   1   2     1819.10     1584.25     26.40 o
  -7   1   2       21.45       31.24      8.34 o
  -6   1   2    20724.21    21868.66     73.11 o
  -5   1   2      442.84      487.89     11.00 o
  -4   1   2    15841.77    16341.49     51.23 o
  -3   1   2      447.30      448.85     14.04 o
  -2   1   2    13234.57    13638.49    208.74 o
  -1   1   2     5687.40     5996.79     38.44 o
   0   1   2    25600.96    26584.80    106.87 o
   1   1   2    14226.24    14846.21    228.50 o
   2   1   2     6027.29     5737.77     26.86 o
   3   1   2     8137.82     8171.64     85.20 o
   4   1   2     1911.46     1813.74     27.52 o
   5   1   2      982.13      988.80     32.57 o
   6   1   2     2138.51     1951.56     68.87 o
   7   1   2     1395.46     1407.55     15.66 o
   8   1   2     1133.11     1165.54     16.08 o
   9   1   2      536.76      515.53     12.69 o
  10   1   2     2660.94     2709.34     18.43 o
  11   1   2      191.83      205.85      9.21 o
  12   1   2       18.35       20.82     11.30 o
  13   1   2     1227.04     1169.70     17.49 o
  14   1   2       63.88       73.87     10.71 o
  15   1   2       49.01       54.80      9.05 o
  16   1   2      494.69      478.30     10.79 o
  17   1   2      188.99      177.91     10.23 o
  18   1   2      254.14      248.58     11.31 o
 -20   2   2      377.65      388.94     19.14 o
 -19   2   2       30.67       30.95     13.14 o
 -18   2   2      393.49      392.79     13.83 o
 -17   2   2      197.40      210.68     12.12 o
 -16   2   2     1218.18      990.57    128.08 o
 -15   2   2      653.04      628.27     16.53 o
 -14   2   2      257.93      294.32     10.19 o
 -13   2   2      158.05      150.71      8.57 o
 -12   2   2      887.86      903.38     12.40 o
 -11   2   2     2440.42     2430.70     45.32 o
 -10   2   2     1652.98     1721.34    124.44 o
  -9   2   2     1592.40     1442.24     25.69 o
  -8   2   2       14.33        9.49      9.60 o
  -7   2   2     7449.38     7517.89     94.77 o
  -6   2   2        3.31       -2.36      9.59 o
  -5   2   2     2526.06     2568.81     22.07 o
  -4   2   2     4776.97     4801.69    186.64 o
  -3   2   2       45.79       63.81     19.05 o
  -2   2   2    13425.05    14085.48     55.09 o
  -1   2   2    21678.07    22122.11    264.12 o
   0   2   2     7474.04     7801.04    109.66 o
   1   2   2     3681.51     4021.51     22.85 o
   2   2   2     8419.49     8650.58     34.18 o
   3   2   2       42.42       58.06      8.71 o
   4   2   2     2246.05     2277.07     18.42 o
   5   2   2     2063.66     2014.68     35.89 o
   6   2   2      712.96      720.43     18.08 o
   7   2   2      923.49      891.91     15.29 o
   8   2   2     1170.08     1215.12     28.97 o
   9   2   2      642.87      618.06     11.91 o
  10   2   2      476.86      462.81     10.83 o
  11   2   2        6.76        5.17      9.28 o
  12   2   2     1347.77     1318.96     28.37 o
  13   2   2       56.11       69.41      9.66 o
  14   2   2       81.81       88.70     10.00 o
  15   2   2      216.32      246.61     13.95 o
  16   2   2      187.61      184.48     19.23 o
  17   2   2        1.69       10.61     10.09 o
  18   2   2      393.43      385.76     12.79 o
 -20   3   2       20.29       33.23     17.55 o
 -19   3   2      867.89      893.52     20.47 o
 -18   3   2       56.92       53.70     16.22 o
 -17   3   2      553.18      366.70    175.33 o
 -16   3   2      158.64      199.79     11.46 o
 -15   3   2      215.27      227.12     15.29 o
 -14   3   2     1256.07     1243.12     38.95 o
 -13   3   2      490.02      510.16     28.71 o
 -12   3   2      521.38      576.86     33.63 o
 -11   3   2      758.37      716.50     27.25 o
 -10   3   2     1914.97     1882.63    107.80 o
  -9   3   2     1158.87     1074.73     17.41 o
  -8   3   2     4360.54     4581.24    200.32 o
  -7   3   2      175.94      172.52     20.07 o
  -6   3   2     2156.44     2009.54     36.42 o
  -5   3   2      890.09      966.79     24.90 o
  -4   3   2     9373.29     9301.00    110.46 o
  -3   3   2       54.95       63.59      8.94 o
  -2   3   2      393.17      329.19     10.43 o
  -1   3   2    11294.25    11597.61     40.06 o
   0   3   2    29010.79    20218.01     73.64 o
   1   3   2     5320.28     5682.41     53.15 o
   2   3   2      276.28      233.44      9.13 o
   3   3   2     5240.94     5642.56     46.31 o
   4   3   2     5942.20     6115.17     31.85 o
   5   3   2     1007.82     1028.53     16.42 o
   6   3   2     1018.46      932.96     33.61 o
   7   3   2      332.98      332.03      9.70 o
   8   3   2     1150.40     1120.34    281.65 o
   9   3   2     1063.20     1053.56     20.11 o
  10   3   2      300.23      284.52      9.53 o
  11   3   2      662.67      664.66     10.53 o
  12   3   2      401.24      396.79     10.86 o
  13   3   2      186.17      193.96     10.64 o
  14   3   2      338.01      334.68     11.42 o
  15   3   2       88.24       84.00      9.26 o
  16   3   2       94.77      101.35     10.80 o
  17   3   2      150.11      146.63      9.97 o
  18   3   2       61.69       54.09     13.10 o
 -19   4   2      163.45      147.01     12.76 o
 -18   4   2      633.52      595.23     15.15 o
 -17   4   2       78.26       63.70      9.57 o
 -16   4   2      268.35      285.98     14.22 o
 -15   4   2      570.66      598.31     18.21 o
 -14   4   2     1282.40     1311.49     24.59 o
 -13   4   2      459.23      483.67     24.99 o
 -12   4   2     1351.84     1358.70     14.19 o
 -11   4   2     6747.39     6557.19    194.20 o
 -10   4   2     1548.97     1606.97     32.43 o
  -9   4   2     4993.28     4998.52     19.59 o
  -8   4   2      606.62      621.22     13.43 o
  -7   4   2     5240.41     5290.93     33.10 o
  -6   4   2      931.01      896.93    106.60 o
  -5   4   2     9829.76     9683.19    154.32 o
  -4   4   2      580.02      570.19     17.22 o
  -3   4   2     5424.17     5283.89     86.44 o
  -2   4   2     3982.60     4235.22     52.99 o
  -1   4   2    11786.92    11821.81     32.54 o
   0   4   2      687.63      705.02      9.10 o
   2   4   2     1172.30     1300.81     15.51 o
   3   4   2     8907.13     8689.17     73.64 o
   4   4   2     1547.18     1669.20     10.85 o
   5   4   2     4572.73     4252.98     17.69 o
   6   4   2      256.19      277.82      8.83 o
   7   4   2     2598.39     2586.08     19.88 o
   8   4   2       13.87       18.54      8.64 o
   9   4   2     3998.41     3936.55    114.08 o
  10   4   2      551.95      555.31     10.43 o
  11   4   2     3722.41     3834.15     39.27 o
  12   4   2      772.62      776.72     14.20 o
  13   4   2      443.86      438.61     15.36 o
  14   4   2      212.71      218.06     12.88 o
  15   4   2      213.15      200.91     58.42 o
  16   4   2      114.65      127.34     16.48 o
  17   4   2      168.52      156.32     17.28 o
  18   4   2       62.47       37.22     17.81 o
 -19   5   2      262.23      194.07     18.34 o
 -18   5   2      155.21      133.81     75.37 o
 -17   5   2      407.27      427.68     13.69 o
 -16   5   2      301.75      273.65     10.01 o
 -15   5   2      311.17      314.39     12.10 o
 -14   5   2      728.19      711.27     11.18 o
 -13   5   2      497.62      516.24     18.21 o
 -12   5   2      543.18      525.24     10.65 o
 -11   5   2       56.93       65.87      8.99 o
 -10   5   2      547.67      594.54     11.94 o
  -9   5   2     2854.08     2849.31     16.64 o
  -8   5   2     5477.69     5291.07     19.97 o
  -7   5   2     1827.73     1861.34     12.97 o
  -6   5   2     4083.87     3930.21     65.90 o
  -5   5   2     2178.43     2024.84    327.43 o
  -4   5   2     7143.07     7268.79    155.41 o
  -3   5   2       93.49       89.12      7.41 o
  -2   5   2     4018.21     3732.78     17.23 o
  -1   5   2      357.55      389.14      6.97 o
   0   5   2    10547.76    10529.08     32.36 o
   1   5   2       77.09      108.12      8.48 o
   2   5   2    10246.55    10243.08    154.74 o
   3   5   2     1278.66     1384.44     10.54 o
   4   5   2     7716.48     7848.85     50.56 o
   5   5   2       75.48       91.83      8.28 o
   6   5   2     4277.20     4141.88     59.70 o
   7   5   2       86.64      105.80     12.15 o
   8   5   2     3757.69     3651.11     45.11 o
   9   5   2     1951.28     2050.70    156.45 o
  10   5   2      255.53      253.09      8.14 o
  11   5   2       36.95       41.72     11.81 o
  12   5   2     1519.37     1475.85    134.75 o
  13   5   2      185.81      177.85     15.69 o
  14   5   2      807.12      759.53     14.09 o
  15   5   2       75.85       73.11     11.70 o
  16   5   2      214.65      218.00     12.76 o
  17   5   2      170.93      136.91     13.03 o
 -18   6   2       16.93       15.93     18.74 o
 -17   6   2        4.87       25.41      8.08 o
 -16   6   2      334.15      352.05     10.57 o
 -15   6   2       46.97       78.33     37.48 o
 -14   6   2      555.41      548.10     13.16 o
 -13   6   2       26.47       28.85      9.44 o
 -12   6   2      168.19      155.37     21.13 o
 -11   6   2      831.54      864.10     11.37 o
 -10   6   2       23.48       10.05     11.70 o
  -9   6   2        8.96       43.86     21.67 o
  -8   6   2      908.93      842.37     21.67 o
  -7   6   2      923.13      886.94     13.14 o
  -6   6   2      665.52      654.25     15.60 o
  -5   6   2      686.05      688.03      8.95 o
  -4   6   2      548.86      543.30      9.04 o
  -3   6   2     1142.29     1092.70     22.72 o
  -2   6   2       65.70       85.82      7.67 o
  -1   6   2      513.91      457.10      7.27 o
   0   6   2        0.97       -0.76      6.17 o
   1   6   2     1749.08     1732.04     17.15 o
   2   6   2        1.02       -0.22      6.14 o
   3   6   2     3566.00     3548.14     36.95 o
   4   6   2       11.23       24.93      8.54 o
   5   6   2     1786.65     1739.17     13.50 o
   6   6   2       14.76       22.12      6.34 o
   7   6   2      820.63      778.24     17.73 o
   8   6   2     1296.43     1314.29     26.83 o
   9   6   2      373.85      426.67     22.62 o
  10   6   2      107.73      128.83     12.20 o
  11   6   2     1094.54     1130.65     19.41 o
  12   6   2      706.85      646.54     13.56 o
  13   6   2      241.29      270.10     16.22 o
  14   6   2      306.19      303.86     12.49 o
  15   6   2       82.99       74.97     16.48 o
  16   6   2      350.65      346.40     18.08 o
 -18   7   2       34.95       40.48      9.98 o
 -17   7   2        2.10       18.42      9.49 o
 -16   7   2        6.72       20.12      8.26 o
 -15   7   2      282.32      284.90     10.09 o
 -14   7   2        2.94        3.34      8.99 o
 -13   7   2      514.61      534.94     18.08 o
 -12   7   2      465.58      463.93     12.76 o
 -11   7   2       18.02       15.90     23.93 o
 -10   7   2      768.04      744.87     16.62 o
  -9   7   2      274.33      301.64      9.29 o
  -8   7   2       15.99       27.65      9.70 o
  -7   7   2      637.50      620.87     26.85 o
  -6   7   2      129.27      115.11     11.09 o
  -5   7   2      103.78      110.50      8.03 o
  -4   7   2      375.36      362.45      8.48 o
  -3   7   2     2214.68     2205.52     19.80 o
  -2   7   2      581.14      540.39      8.33 o
  -1   7   2       39.47       53.42      7.77 o
   0   7   2     2294.37     2286.35     11.54 o
   1   7   2       84.10       86.17      7.76 o
   2   7   2      948.87      928.78     19.80 o
   3   7   2      148.96      151.92      7.77 o
   4   7   2      959.02      963.61      9.63 o
   5   7   2      179.66      166.11      7.19 o
   6   7   2     1978.31     2039.62     30.97 o
   7   7   2        1.97        8.19      6.45 o
   8   7   2      193.22      199.72      9.43 o
   9   7   2      443.39      475.48     16.38 o
  10   7   2      883.25      915.36    111.18 o
  11   7   2      614.36      634.22     10.60 o
  12   7   2      132.12      141.43     16.48 o
  13   7   2      345.54      350.65     17.55 o
  14   7   2      148.30      117.77     12.23 o
  15   7   2      168.36      169.61     17.28 o
  16   7   2        2.09       22.33     17.55 o
 -17   8   2        2.32        6.41     11.30 o
 -16   8   2      105.26      140.12     13.69 o
 -15   8   2      102.38       84.41      8.27 o
 -14   8   2      163.91      199.58     18.48 o
 -13   8   2      320.60      344.54     11.75 o
 -12   8   2      776.07      820.90     12.69 o
 -11   8   2        3.03       13.15      8.35 o
 -10   8   2       86.62       94.18     10.50 o
  -9   8   2      385.35      367.28      9.51 o
  -8   8   2      491.91      492.59     10.60 o
  -7   8   2      777.87      757.41     10.78 o
  -6   8   2      382.84      384.55      8.77 o
  -5   8   2     2294.86     2291.52     47.39 o
  -4   8   2     4202.81     4262.96     27.63 o
  -3   8   2     1895.60     1816.46     10.75 o
  -2   8   2       37.14       48.63     13.66 o
  -1   8   2     1139.26     1154.08      9.86 o
   0   8   2      290.10      282.17      7.11 o
   1   8   2     1746.71     1700.82     21.70 o
   2   8   2      903.77      893.65     24.90 o
   3   8   2     5091.30     5218.25     50.27 o
   4   8   2        0.70        5.33      6.14 o
   5   8   2     1756.80     1739.33     39.60 o
   6   8   2       95.98       87.36      6.53 o
   7   8   2     2408.14     2304.19     20.99 o
   8   8   2       35.93       37.25      8.36 o
   9   8   2      742.92      757.47     21.54 o
  10   8   2      107.94      110.99      9.10 o
  11   8   2      600.12      513.68    296.02 o
  12   8   2      244.67      242.45     12.49 o
  13   8   2      550.72      568.65     14.09 o
  14   8   2       40.12       67.53     16.48 o
  15   8   2       52.24       60.08     17.01 o
 -16   9   2       36.88       44.13     17.28 o
 -15   9   2      192.90      185.17     12.50 o
 -14   9   2      107.60      108.77     20.34 o
 -13   9   2      201.18      206.07     11.84 o
 -12   9   2      158.31      129.62     23.79 o
 -11   9   2      331.76      343.60     25.26 o
 -10   9   2      218.42      227.27     38.15 o
  -9   9   2      127.51      146.90      7.71 o
  -8   9   2      514.30      535.29     11.25 o
  -7   9   2      469.59      447.13      9.13 o
  -6   9   2      701.08      752.67     10.97 o
  -5   9   2     1382.63     1284.76     14.93 o
  -4   9   2     2558.68     2483.80     12.19 o
  -3   9   2      253.78      267.29      7.60 o
  -2   9   2     1236.61     1222.67      9.44 o
  -1   9   2      610.41      615.55     19.65 o
   0   9   2     2153.70     2130.57     15.20 o
   1   9   2       55.46       69.79      7.74 o
   2   9   2     1405.40     1425.10     32.92 o
   3   9   2      555.39      548.97      8.23 o
   4   9   2     3806.11     3776.13     41.52 o
   5   9   2      135.77      145.03      8.79 o
   6   9   2     1367.85     1409.95     10.48 o
   7   9   2        0.50        5.68      8.22 o
   8   9   2      937.20      975.01     30.31 o
   9   9   2       16.45       37.21      8.03 o
  10   9   2      847.79      876.06     12.78 o
  11   9   2      113.63       87.13     67.92 o
  12   9   2      431.86      426.42     17.81 o
  13   9   2       35.88       27.38     17.01 o
  14   9   2      151.10      183.70     17.81 o
 -14  10   2      139.27      126.53     14.62 o
 -13  10   2       21.92       39.46      8.36 o
 -12  10   2       13.27       20.62      8.18 o
 -11  10   2       16.62        4.04     11.00 o
 -10  10   2      245.61      254.73     17.94 o
  -9  10   2       10.49        7.31      7.35 o
  -8  10   2       69.01       52.16     10.23 o
  -7  10   2      271.99      268.98      7.85 o
  -6  10   2      140.83      154.55      9.36 o
  -5  10   2       21.95       39.00      7.32 o
  -4  10   2      204.94      192.67     17.38 o
  -3  10   2      608.54      583.41      8.20 o
  -2  10   2       68.22       62.24      6.55 o
  -1  10   2      297.25      301.70      8.27 o
   0  10   2       49.27       57.31      6.98 o
   1  10   2      326.60      338.24      8.62 o
   2  10   2       44.61       50.98      8.56 o
   3  10   2      549.25      577.80     13.63 o
   4  10   2       11.72       15.66      6.19 o
   5  10   2      486.21      479.97     14.97 o
   6  10   2        1.24       14.74      8.29 o
   7  10   2      369.75      369.64     13.78 o
   8  10   2       95.50      107.46     17.63 o
   9  10   2      258.81      240.18      9.24 o
  10  10   2       82.03      100.30     11.43 o
  11  10   2       80.74       96.24     12.23 o
  12  10   2       24.72       33.23     12.23 o
 -12  11   2        4.01        2.99     10.07 o
 -11  11   2        1.77       25.64     16.35 o
 -10  11   2       17.15       32.73      9.29 o
  -9  11   2       56.45       44.19      7.79 o
  -8  11   2       16.78       22.70      9.69 o
  -7  11   2       88.89       82.34     11.70 o
  -6  11   2       16.18       17.06      7.31 o
  -5  11   2       30.72       23.94      9.28 o
  -4  11   2       50.93       68.78      9.13 o
  -3  11   2        0.47        9.90      8.60 o
  -2  11   2      104.73      105.67      7.75 o
  -1  11   2        2.25       12.89      8.48 o
   0  11   2       27.32       44.79      6.89 o
   1  11   2        7.46       -4.70      9.98 o
   2  11   2       39.61       35.22      6.38 o
   3  11   2        1.03        4.63      6.99 o
   4  11   2      145.08      146.24      9.17 o
   5  11   2       70.62       77.35      9.52 o
   6  11   2       30.59       45.43     12.04 o
   7  11   2       62.64       54.02      7.47 o
   8  11   2       23.50       23.17      8.94 o
   9  11   2       29.82       35.29     14.58 o
  10  11   2       36.65       33.02     18.21 o
 -10  12   2      138.28      119.76     10.34 o
  -9  12   2        7.72        8.90      9.02 o
  -8  12   2       77.22      107.10     23.05 o
  -7  12   2       74.05       58.05     10.16 o
  -6  12   2       23.25       16.78      9.51 o
  -5  12   2       20.68       36.74      9.31 o
  -4  12   2        2.68       14.45      7.80 o
  -3  12   2      274.01      274.26     16.31 o
  -2  12   2       28.77       42.91      7.95 o
  -1  12   2      166.95      177.45      8.31 o
   0  12   2        1.65        5.44      7.25 o
   1  12   2       87.80       89.01      7.33 o
   2  12   2        0.28       -1.52      7.97 o
   3  12   2      277.77      256.88      7.89 o
   4  12   2        9.84        5.44      8.14 o
   5  12   2       56.80       59.51      7.64 o
   6  12   2       12.81       14.94      7.59 o
   7  12   2       90.89       88.62      7.79 o
   8  12   2       71.67       76.83      9.62 o
  -7  13   2       37.35       34.98      8.67 o
  -6  13   2      174.38      193.33     10.47 o
  -5  13   2       67.55       74.25      9.92 o
  -4  13   2      230.60      221.98      8.23 o
  -3  13   2       11.15       29.54      9.87 o
  -2  13   2      274.79      255.40     18.40 o
  -1  13   2       48.17       39.57     11.69 o
   0  13   2      201.23      164.45      9.05 o
   1  13   2      185.97      164.61     10.34 o
   2  13   2      134.29      134.41      9.13 o
   3  13   2        1.04       15.69     10.17 o
   4  13   2      361.45      325.93     11.05 o
   5  13   2        0.85       12.49      9.67 o
 -21   1   3        0.03       -5.66     13.57 o
 -20   1   3       23.32       31.44     11.75 o
 -19   1   3       50.40       65.15     12.89 o
 -18   1   3       18.14       12.46     14.91 o
 -17   1   3       91.21       96.05     12.39 o
 -16   1   3       12.08       16.45      9.41 o
 -15   1   3      331.72      317.46     15.74 o
 -14   1   3       69.54       61.03      8.90 o
 -13   1   3      180.51      175.54     30.05 o
 -12   1   3        0.07       -1.33      8.56 o
 -11   1   3      392.68      400.69     12.89 o
 -10   1   3      105.10      153.24      8.37 o
  -9   1   3     3482.21     4042.54    241.53 o
  -8   1   3     2500.31     2989.08     48.11 o
  -7   1   3     1072.51     1023.69     11.36 o
  -6   1   3     1342.71     1424.05     13.45 o
  -5   1   3     7512.86     7691.08     57.37 o
  -4   1   3      641.02      627.10     11.63 o
  -3   1   3    13358.31    13845.40    221.26 o
  -2   1   3     3596.63     3817.98     49.81 o
  -1   1   3     1854.61     1825.69     18.10 o
   0   1   3      654.85      786.77     15.51 o
   1   1   3    14440.93    14542.84     47.85 o
   2   1   3      583.96      598.49     15.40 o
   3   1   3     6461.11     6360.94     40.67 o
   4   1   3      390.65      364.57     17.01 o
   5   1   3     2804.86     2723.10     74.97 o
   6   1   3     1272.15     1356.83     82.01 o
   7   1   3        8.82       12.79      7.66 o
   8   1   3       37.93       46.87      8.59 o
   9   1   3        5.62       -0.35      8.60 o
  10   1   3     2530.85     2373.49     28.89 o
  11   1   3     2111.97     2078.23     44.39 o
  12   1   3      193.77      198.02     17.66 o
  13   1   3       47.17       50.38      9.05 o
  14   1   3       27.97       17.75      8.95 o
  15   1   3       30.64       29.45      8.85 o
  16   1   3       48.56       52.07      9.51 o
  17   1   3        2.24        9.83      7.67 o
  18   1   3        1.33        2.44      8.64 o
 -20   2   3        0.16       11.17     17.01 o
 -19   2   3       20.64       16.48     15.03 o
 -18   2   3        5.77       -2.21     11.70 o
 -17   2   3       11.39       12.24      7.82 o
 -16   2   3        0.75       12.15      8.35 o
 -15   2   3        0.69        2.37      9.61 o
 -14   2   3       17.12       25.69      9.70 o
 -13   2   3     1073.81     1070.83     18.36 o
 -12   2   3      772.51      750.15     15.52 o
 -11   2   3        0.84        3.67      8.09 o
 -10   2   3      651.54      586.49     39.32 o
  -9   2   3      605.99      733.99     26.05 o
  -8   2   3     1775.50     1989.76     50.92 o
  -7   2   3     2410.51     2628.35     33.77 o
  -6   2   3      261.58      238.99      9.95 o
  -5   2   3      268.78      280.51     10.41 o
  -4   2   3     2181.37     2204.62     51.18 o
  -3   2   3      622.06      572.94     15.47 o
  -2   2   3     2997.05     3078.26    104.21 o
  -1   2   3     3116.41     3297.07     34.83 o
   0   2   3    12019.11    12417.20    224.24 o
   1   2   3     1575.08     1535.07     14.38 o
   2   2   3      781.25      758.08     11.34 o
   3   2   3      109.39      122.71      7.87 o
   4   2   3      542.03      554.29     11.93 o
   5   2   3      519.98      514.30     18.61 o
   6   2   3      198.42      205.87     19.27 o
   7   2   3      529.23      492.98     10.71 o
   8   2   3        4.25        4.91      8.53 o
   9   2   3      531.22      532.29     14.84 o
  10   2   3       16.21       19.45      7.29 o
  11   2   3      759.94      749.09     24.67 o
  12   2   3      149.72      164.03      9.81 o
  13   2   3        1.92        3.74      8.95 o
  14   2   3       17.94       17.62      7.81 o
  15   2   3       24.60       30.45     10.52 o
  16   2   3      112.14      123.28     11.07 o
  17   2   3        0.24        8.02     10.84 o
  18   2   3       14.44       20.09     13.54 o
 -20   3   3        1.08       13.29     16.75 o
 -19   3   3        0.11       29.24     16.48 o
 -18   3   3       97.25       99.93     11.84 o
 -17   3   3      190.03      182.48     11.56 o
 -16   3   3       48.35       61.17     11.18 o
 -15   3   3        8.33       13.24     10.81 o
 -14   3   3      625.82      612.89     12.69 o
 -13   3   3        1.41       16.54      8.85 o
 -12   3   3        3.63       19.04      8.85 o
 -11   3   3       16.82       19.99     11.37 o
 -10   3   3      217.55      208.52      8.36 o
  -9   3   3       33.48       36.26     12.63 o
  -8   3   3      521.51      447.72     13.96 o
  -7   3   3       89.65       90.29     11.17 o
  -6   3   3     3119.55     3390.28     73.10 o
  -5   3   3      828.66      881.76     21.16 o
  -4   3   3       21.44       38.12      8.38 o
  -3   3   3       21.90        9.88      8.52 o
  -2   3   3      495.58      485.99     10.76 o
  -1   3   3      240.15      277.17     11.81 o
   0   3   3      879.39      937.27     11.85 o
   1   3   3     1636.98     1708.59     14.06 o
   2   3   3     1357.39     1401.11     12.34 o
   3   3   3     1268.73     1373.50     26.22 o
   4   3   3       61.32       90.92      9.89 o
   5   3   3      628.63      698.49     14.18 o
   6   3   3     1186.60     1249.49     15.29 o
   7   3   3      883.50      871.09     15.42 o
   8   3   3     1051.27     1024.46     12.73 o
   9   3   3      281.76      266.67     11.79 o
  10   3   3       96.98       98.64      9.60 o
  11   3   3        1.43       -1.17      9.18 o
  12   3   3      733.49      745.76     11.73 o
  13   3   3      378.17      368.24     11.31 o
  14   3   3        4.97        5.51      9.57 o
  15   3   3      232.85      226.52     11.27 o
  16   3   3        3.73        9.91     10.75 o
  17   3   3       73.04       87.31     11.30 o
 -20   4   3        2.64       12.49     17.28 o
 -19   4   3        1.75        0.80      9.54 o
 -18   4   3        1.34       17.05     12.36 o
 -17   4   3       16.49        1.99     11.09 o
 -16   4   3        7.47       17.68      9.70 o
 -15   4   3      503.25      459.39     15.69 o
 -14   4   3       44.75       46.52      8.70 o
 -13   4   3      466.44      499.21     26.32 o
 -12   4   3       21.34       20.47      8.95 o
 -11   4   3       13.82       -2.10      9.09 o
 -10   4   3      109.52      103.19     11.18 o
  -9   4   3      305.49      276.64     20.20 o
  -8   4   3      958.86      914.60     13.06 o
  -7   4   3     1130.73     1157.52     16.85 o
  -6   4   3     2370.66     2388.80     57.22 o
  -5   4   3      144.56      179.19     10.25 o
  -4   4   3      440.86      442.12      9.91 o
  -3   4   3        0.32       -2.68      9.30 o
  -2   4   3      123.98       93.38      7.70 o
  -1   4   3     1037.79     1114.39     11.69 o
   0   4   3     2628.06     2692.94     23.72 o
   1   4   3     3226.42     3433.92     33.03 o
   2   4   3      227.72      207.81      7.70 o
   3   4   3      345.44      515.58      9.20 o
   4   4   3      313.19      312.99     14.33 o
   5   4   3     3535.76     3648.00     67.37 o
   6   4   3        2.17       10.65     10.99 o
   7   4   3      899.46      871.30     12.25 o
   8   4   3       23.23       46.13     11.00 o
   9   4   3      295.20      290.73     11.88 o
  10   4   3      743.45      788.93     14.32 o
  11   4   3      262.46      250.33     10.95 o
  12   4   3      174.02      165.72     10.64 o
  13   4   3      357.13      364.22     11.38 o
  14   4   3       81.69       93.80     11.11 o
  15   4   3       30.46       32.96     10.99 o
  16   4   3      124.17       90.90     19.56 o
  17   4   3        2.00        8.77     17.01 o
 -19   5   3      132.79      108.46      9.02 o
 -18   5   3       16.55       17.68     21.93 o
 -17   5   3       84.69       84.54     12.10 o
 -16   5   3      190.78      187.28      9.82 o
 -15   5   3      147.63      147.55      9.49 o
 -14   5   3      125.49      139.58     10.10 o
 -13   5   3      598.22      619.27     20.60 o
 -12   5   3      119.78      123.10     16.75 o
 -11   5   3     1820.87     1840.48     67.66 o
 -10   5   3      155.76      133.59     11.03 o
  -9   5   3      384.59      404.16     14.36 o
  -8   5   3      366.05      406.35     19.94 o
  -7   5   3     3713.77     3606.62     70.10 o
  -6   5   3       31.33       32.47      8.19 o
  -5   5   3    10945.22    11006.71     64.46 o
  -4   5   3       14.71       22.23      8.81 o
  -3   5   3     3426.21     3248.28     16.95 o
  -2   5   3        8.64        3.19      8.02 o
  -1   5   3      663.67      520.26      8.87 o
   0   5   3     4654.31     4815.82     30.43 o
   1   5   3     8025.44     7943.68    119.91 o
   2   5   3      203.94      163.61      7.33 o
   3   5   3     3286.11     3227.77     31.50 o
   4   5   3     2015.17     1937.44     26.13 o
   5   5   3     2836.48     2875.77     32.27 o
   6   5   3     1685.31     1648.60     24.85 o
   7   5   3      422.22      390.24     10.48 o
   8   5   3     1971.81     1937.69     81.88 o
   9   5   3       93.11      131.05     21.27 o
  10   5   3       93.08      104.39      9.69 o
  11   5   3      414.80      434.82     16.82 o
  12   5   3      672.37      697.46     22.59 o
  13   5   3        2.48       -5.32     11.76 o
  14   5   3       74.27       73.95     13.53 o
  15   5   3       43.97       61.41     16.75 o
  16   5   3      113.35      124.68     17.28 o
 -19   6   3        5.43       24.20      9.79 o
 -18   6   3      170.94      162.27     12.50 o
 -17   6   3        5.95       34.33     28.05 o
 -16   6   3      134.42      129.50      9.54 o
 -15   6   3      237.17      287.15      9.88 o
 -14   6   3      255.54      252.54     21.53 o
 -13   6   3      123.70      130.80      9.70 o
 -12   6   3      269.76      271.19     17.94 o
 -11   6   3        3.63       13.80     10.80 o
 -10   6   3     1769.06     1755.61     12.96 o
  -9   6   3       41.90       34.55      7.61 o
  -8   6   3     1254.41     1270.59     25.02 o
  -7   6   3      144.38      147.99      8.37 o
  -6   6   3     4084.35     4098.75     28.17 o
  -5   6   3        8.19        3.39      8.89 o
  -4   6   3     3805.78     3780.11     15.47 o
  -3   6   3     1432.27     1528.57     21.76 o
  -2   6   3     6230.39     6179.35     52.49 o
  -1   6   3       15.68       42.99      6.78 o
   0   6   3      269.70      222.95      7.08 o
   1   6   3     2864.15     2901.68     50.54 o
   2   6   3     2368.01     2375.39     11.10 o
   3   6   3     1217.45     1208.31     14.53 o
   4   6   3     1891.98     1861.09     16.92 o
   5   6   3     1660.70     1627.03     34.16 o
   6   6   3      730.55      702.39     17.46 o
   7   6   3      285.48      285.52      8.96 o
   8   6   3       41.00       42.28      8.99 o
   9   6   3      281.67      259.21      9.83 o
  10   6   3      444.16      443.38     19.41 o
  11   6   3      915.03      868.90     35.13 o
  12   6   3       29.82       58.19     12.95 o
  13   6   3      139.13      145.68     11.43 o
  14   6   3       40.57       49.18     16.22 o
  15   6   3      183.83      162.43     17.28 o
  16   6   3        0.10       10.90     17.01 o
 -18   7   3       37.67       69.46     13.03 o
 -17   7   3       59.15       79.91     23.79 o
 -16   7   3        6.07        7.71     11.30 o
 -15   7   3       11.46       -9.57     10.90 o
 -14   7   3       13.93       23.66     13.82 o
 -13   7   3      484.24      470.49     10.34 o
 -12   7   3      909.42      853.57     11.11 o
 -11   7   3        1.84        4.52     24.46 o
 -10   7   3      485.99      479.55     11.56 o
  -9   7   3      181.16      227.17      8.08 o
  -8   7   3        0.25        3.74      7.94 o
  -7   7   3      288.49      305.71     11.15 o
  -6   7   3      100.32      105.88     10.45 o
  -5   7   3      189.93      188.98      7.32 o
  -4   7   3        1.54       -6.08      6.08 o
  -3   7   3      478.21      441.27      8.50 o
  -2   7   3      191.71      189.59      7.76 o
  -1   7   3      362.80      350.00      7.21 o
   0   7   3       64.01       56.67      6.00 o
   1   7   3       73.64       69.37     15.23 o
   2   7   3      423.72      428.54      9.94 o
   3   7   3      164.66      179.30      7.79 o
   4   7   3      680.39      673.49      7.81 o
   5   7   3        7.32       12.83      6.08 o
   6   7   3      795.83      774.91      9.49 o
   7   7   3      104.24       97.98      9.75 o
   8   7   3      171.91      171.30     13.82 o
   9   7   3       69.13       87.11     21.00 o
  10   7   3       82.90       97.69     13.08 o
  11   7   3       10.42       23.39     12.89 o
  12   7   3      200.66      187.16     11.96 o
  13   7   3       70.41      129.73     16.48 o
  14   7   3      106.81      117.77     16.75 o
  15   7   3        0.42       -9.84     17.01 o
 -17   8   3       17.37       27.62      9.17 o
 -16   8   3       44.14       32.89      9.54 o
 -15   8   3        4.33       41.54      9.29 o
 -14   8   3        1.15        9.57     30.04 o
 -13   8   3       10.11       44.51     21.27 o
 -12   8   3      270.91      306.16      9.76 o
 -11   8   3       38.56       44.57      7.51 o
 -10   8   3       69.07       59.67      7.61 o
  -9   8   3        0.14       11.37     21.93 o
  -8   8   3      119.80      123.69     23.26 o
  -7   8   3       46.78       47.50      8.16 o
  -6   8   3      159.81      170.71      7.35 o
  -5   8   3        4.45       14.98      7.51 o
  -4   8   3      377.60      361.13     11.69 o
  -3   8   3     1605.97     1615.67     10.97 o
  -2   8   3       25.79       28.75      7.21 o
  -1   8   3       65.17       58.39      6.99 o
   0   8   3        6.77        5.06      6.94 o
   1   8   3      183.98      188.05      6.39 o
   2   8   3       13.46       16.61      7.87 o
   3   8   3        9.56       19.33     14.97 o
   4   8   3       89.70       83.27      7.32 o
   5   8   3      576.00      555.20     10.41 o
   6   8   3       11.21       22.05      7.03 o
   7   8   3      377.61      353.34      9.13 o
   8   8   3        6.36       22.37      7.53 o
   9   8   3        2.61       23.34     11.75 o
  10   8   3        4.91        4.18     12.43 o
  11   8   3      115.01      133.19     15.95 o
  12   8   3        1.64      -10.10     16.48 o
  13   8   3      102.79       90.12     17.01 o
  14   8   3       36.89       34.83     11.96 o
 -16   9   3        0.12       -4.96     12.03 o
 -15   9   3      143.28      132.34     22.07 o
 -14   9   3        5.97       -9.73      9.73 o
 -13   9   3      144.42      155.29     11.65 o
 -12   9   3      176.86      195.91     11.83 o
 -11   9   3      987.25     1007.57     36.42 o
 -10   9   3      125.81      153.19     10.99 o
  -9   9   3      119.88      114.68      7.29 o
  -8   9   3       58.65       62.73     27.76 o
  -7   9   3      448.78      470.46     16.63 o
  -6   9   3      228.45      251.80     16.47 o
  -5   9   3      178.39      177.87      8.35 o
  -4   9   3      197.04      221.68     19.75 o
  -3   9   3      590.57      574.33     11.79 o
  -2   9   3       27.39       29.70      5.80 o
  -1   9   3     1243.84     1240.93      9.14 o
   0   9   3       89.78       86.69      6.59 o
   1   9   3      205.45      198.22      7.97 o
   2   9   3      226.03      215.90      7.31 o
   3   9   3      220.39      235.85      6.95 o
   4   9   3      219.32      200.79      8.17 o
   5   9   3      278.56      316.32     10.32 o
   6   9   3      149.46      160.68      8.91 o
   7   9   3      111.73      122.16      8.06 o
   8   9   3      403.79      373.29     14.05 o
   9   9   3      109.21      101.72     13.03 o
  10   9   3       16.63       14.08      9.84 o
  11   9   3       34.05       70.18     11.96 o
  12   9   3      118.04      139.30     12.49 o
  13   9   3       13.93       36.69     17.81 o
 -14  10   3       68.68       97.59     17.41 o
 -13  10   3       87.16       53.64     10.07 o
 -12  10   3     1664.86     1638.27     24.33 o
 -11  10   3       16.07       19.73      9.18 o
 -10  10   3      114.08      115.64     11.17 o
  -9  10   3       46.54       50.67      7.92 o
  -8  10   3      306.38      343.00     25.39 o
  -7  10   3       87.01       74.48      9.26 o
  -6  10   3      562.39      571.02     15.60 o
  -5  10   3      260.66      244.78      8.82 o
  -4  10   3      639.73      632.09      8.57 o
  -3  10   3      159.12      152.79     13.18 o
  -2  10   3      745.70      754.75     16.19 o
  -1  10   3       84.75       86.46      7.69 o
   0  10   3      723.20      728.73     23.06 o
   1  10   3      365.63      350.42      7.86 o
   2  10   3      298.80      323.65     11.70 o
   3  10   3       79.13       85.44      6.55 o
   4  10   3      250.73      256.92      8.16 o
   5  10   3        3.97       17.99      6.96 o
   6  10   3      126.62      132.24      8.40 o
   7  10   3      539.46      448.18     84.28 o
   8  10   3      458.82      425.99     21.20 o
   9  10   3        5.97       22.96     14.49 o
  10  10   3      109.77      121.92     21.67 o
  11  10   3       96.67       95.44     11.96 o
 -13  11   3       80.86       69.15     12.36 o
 -12  11   3        3.27        7.98      9.30 o
 -11  11   3       77.94       92.57     18.88 o
 -10  11   3       39.88       56.05      9.44 o
  -9  11   3      121.25      129.06      9.42 o
  -8  11   3        1.48        7.79      7.26 o
  -7  11   3       56.45       70.50      9.22 o
  -6  11   3       19.09       28.29      7.86 o
  -5  11   3        2.39       27.90      7.64 o
  -4  11   3      414.45      370.11     12.27 o
  -3  11   3      166.33      150.07      9.25 o
  -2  11   3        4.82       12.29      7.77 o
  -1  11   3      104.05      109.97      8.67 o
   0  11   3       21.22       23.20     11.07 o
   1  11   3       14.40       22.28      8.40 o
   2  11   3       14.37       15.34      6.36 o
   3  11   3       48.47       46.74      9.31 o
   4  11   3       43.32       42.33      8.50 o
   5  11   3        4.16       10.21     14.47 o
   6  11   3       98.57       77.58     25.41 o
   7  11   3       92.06      101.23      9.66 o
   8  11   3       29.33       28.33      8.72 o
   9  11   3        2.94      -13.82     13.82 o
  10  11   3       35.19       36.42     12.23 o
 -11  12   3        8.29        2.92     17.55 o
 -10  12   3        3.14        5.79     17.68 o
  -9  12   3       17.21       16.90      9.67 o
  -8  12   3       30.66       48.05     11.89 o
  -7  12   3       57.10       82.19     18.06 o
  -6  12   3        1.12      -29.67     29.67 o
  -5  12   3        0.82        0.94     11.25 o
  -4  12   3       51.43       70.57     21.27 o
  -3  12   3      117.60      113.92     14.88 o
  -2  12   3       15.15       21.41      7.39 o
  -1  12   3        0.55       -0.50     13.97 o
   0  12   3       35.30       46.29      8.10 o
   1  12   3       11.92       -2.82      8.00 o
   2  12   3        0.89       -0.82      7.10 o
   3  12   3        3.99       16.03      9.25 o
   4  12   3       26.32       22.75     11.06 o
   5  12   3       43.38       55.16     11.69 o
   6  12   3        2.90        7.96      8.46 o
   7  12   3        3.94        6.51      8.64 o
   8  12   3        8.97       21.95     10.63 o
  -7  13   3        4.51       16.79      7.55 o
  -6  13   3        3.50       11.45      8.45 o
  -5  13   3       83.27       71.85      8.70 o
  -4  13   3       15.30       16.34     23.09 o
  -3  13   3        1.44       12.51      6.85 o
  -2  13   3       35.01       32.89     17.25 o
  -1  13   3      110.49      103.94     11.59 o
   0  13   3        3.73        8.42     11.13 o
   1  13   3        1.14        8.45     12.86 o
   2  13   3       24.39       28.58      7.81 o
   3  13   3       13.24       29.98     10.02 o
   4  13   3      105.83       99.68      9.10 o
 -21   0   4      216.60      177.32     22.60 o
 -20   0   4      216.64      243.78     21.80 o
 -19   0   4      419.44      456.46     22.60 o
 -18   0   4      767.73     1005.97     24.46 o
 -17   0   4     1086.90      992.14     24.19 o
 -16   0   4      368.89      403.56     12.78 o
 -15   0   4       36.68       73.48     16.08 o
 -14   0   4     1435.11     1361.58     56.76 o
 -13   0   4     2057.02     2066.20     88.13 o
 -12   0   4     1349.16     1329.18     16.35 o
 -11   0   4     1256.42     1187.90     15.50 o
 -10   0   4     2930.12     2785.33     74.30 o
  -9   0   4      361.77      267.31     12.12 o
  -8   0   4     6033.43     6702.39     65.66 o
  -7   0   4     3631.69     3671.83     99.56 o
  -6   0   4     1291.00     1334.55     17.20 o
  -5   0   4     2063.55     2125.36     38.02 o
  -4   0   4     4321.00     4235.36     41.47 o
  -3   0   4    11066.30    10835.59     81.88 o
  -2   0   4      367.94      306.73     13.34 o
   1   0   4     8034.26     8523.09     43.86 o
   2   0   4       32.90       22.33     11.96 o
   3   0   4      265.24      292.70     13.56 o
   4   0   4    16139.19    16238.79     54.76 o
   5   0   4     3254.58     3248.13     27.38 o
   6   0   4     3334.55     2997.17     23.93 o
   7   0   4     3657.02     3959.54     28.98 o
   8   0   4     5938.31     5776.08     32.97 o
   9   0   4       73.01       86.93     11.70 o
  10   0   4     1855.21     1799.40     35.49 o
  11   0   4      577.58      559.10     11.11 o
  12   0   4     3663.61     3662.62     90.52 o
  13   0   4      105.58      116.68     11.37 o
  14   0   4      935.64      932.03     14.00 o
  15   0   4       15.44       22.79     11.18 o
  16   0   4      406.88      400.35     12.88 o
  17   0   4      114.31      119.69     17.81 o
 -21   1   4       55.51       40.62     15.32 o
 -20   1   4      173.50      148.24     13.67 o
 -19   1   4       20.28       13.49     14.18 o
 -18   1   4      512.81      461.12    129.67 o
 -17   1   4      156.49      186.23     10.94 o
 -16   1   4      287.54      314.54     15.68 o
 -15   1   4      994.44      939.08    145.31 o
 -14   1   4      711.28      707.27     14.73 o
 -13   1   4      633.81      659.80      9.74 o
 -12   1   4      372.70      363.56     10.55 o
 -11   1   4     1213.03     1200.95     19.45 o
 -10   1   4     1322.43     1303.64     11.37 o
  -9   1   4       66.97       44.56      7.67 o
  -8   1   4      856.72      867.02     10.49 o
  -7   1   4    11620.54    12389.80    144.19 o
  -6   1   4      461.66      422.75     10.67 o
  -5   1   4     3469.81     3414.92     45.59 o
  -4   1   4     1206.33     1208.79     11.89 o
  -3   1   4     1113.76     1061.22     17.54 o
  -2   1   4     2061.16     2084.09     38.91 o
  -1   1   4      510.14      631.24     11.34 o
   0   1   4    12637.29    13108.09     96.02 o
   1   1   4     2784.56     2676.59     19.94 o
   2   1   4        5.99       12.23     11.84 o
   3   1   4    11300.53    11203.63     49.18 o
   4   1   4     2811.47     2779.17     24.99 o
   5   1   4     3335.31     3071.78     21.80 o
   6   1   4      879.40      843.22     26.85 o
   7   1   4     6663.02     6614.62     82.68 o
   8   1   4      196.82      241.80     11.50 o
   9   1   4     2158.14     2084.09     47.15 o
  10   1   4       10.17       21.00      8.75 o
  11   1   4     1012.96     1034.50     11.25 o
  12   1   4      450.63      429.32      9.03 o
  13   1   4     1684.63     1677.19     32.82 o
  14   1   4      242.39      241.38     12.91 o
  15   1   4      576.17      579.96      9.86 o
  16   1   4       87.83       99.83      8.91 o
  17   1   4      276.92      264.25     12.78 o
 -21   2   4       64.26       68.32     18.08 o
 -20   2   4       23.60       26.58     16.75 o
 -19   2   4      186.54      122.13     81.08 o
 -18   2   4       52.21       70.92     10.50 o
 -17   2   4      189.43      190.22      9.14 o
 -16   2   4      561.35      525.07     10.09 o
 -15   2   4      218.44      241.34     10.32 o
 -14   2   4      396.97      436.23     10.84 o
 -13   2   4       68.07       68.41     14.83 o
 -12   2   4       11.61       14.47      8.78 o
 -11   2   4      606.06      598.10     12.93 o
 -10   2   4      340.11      353.75      8.64 o
  -9   2   4       39.09       77.32     10.13 o
  -8   2   4       11.06       15.53      6.45 o
  -7   2   4      365.18      353.38      8.86 o
  -6   2   4     1696.88     1734.50     18.45 o
  -5   2   4        3.86       14.55      8.56 o
  -4   2   4      651.81      676.65     10.99 o
  -3   2   4      167.09      161.61     10.33 o
  -2   2   4      177.65      178.82      9.86 o
  -1   2   4      706.31      719.25     15.51 o
   0   2   4     1940.54     1923.55     17.49 o
   1   2   4      605.37      660.54     32.70 o
   2   2   4     2701.78     2727.06     25.19 o
   3   2   4        1.51       -2.47      8.90 o
   4   2   4      983.61      908.45     14.09 o
   5   2   4      391.91      424.07     12.40 o
   6   2   4     2400.98     2388.83     27.25 o
   7   2   4       61.14       80.94     10.70 o
   8   2   4     1561.42     1522.98     16.75 o
   9   2   4      143.16      134.40      8.08 o
  10   2   4      590.87      611.02     13.62 o
  11   2   4      442.82      446.34      9.97 o
  12   2   4      398.56      418.87     11.99 o
  13   2   4      295.34      292.61     10.40 o
  14   2   4      547.50      551.48     11.33 o
  15   2   4      139.12      132.20     11.51 o
  16   2   4      338.02      318.13     11.97 o
  17   2   4      226.87      205.11     10.74 o
 -21   3   4        6.83      -17.55     17.55 o
 -20   3   4      144.56       88.60     49.45 o
 -19   3   4        0.83       -1.57     26.72 o
 -18   3   4      173.98      186.61     11.65 o
 -17   3   4       42.36       71.48     12.76 o
 -16   3   4      301.07      303.65     11.94 o
 -15   3   4      746.23      705.31     12.78 o
 -14   3   4      329.77      325.50     14.36 o
 -13   3   4        8.78       23.87     23.93 o
 -12   3   4     2278.99     2321.99     16.64 o
 -11   3   4     2171.08     2187.73     54.90 o
 -10   3   4      472.61      491.54     46.66 o
  -9   3   4      621.25      564.73     11.56 o
  -8   3   4      150.25      132.64     12.21 o
  -7   3   4     4078.66     4155.64     33.42 o
  -6   3   4       63.54       92.93      9.56 o
  -5   3   4      465.23      393.13     10.90 o
  -4   3   4     1078.19     1111.58     31.97 o
  -3   3   4     1603.21     1575.35     33.36 o
  -2   3   4      844.01      880.90     26.19 o
  -1   3   4     3664.68     3568.76     71.75 o
   0   3   4      228.01      228.37     13.35 o
   1   3   4     5082.46     5122.52     50.67 o
   2   3   4        3.52        1.41     12.01 o
   3   3   4     1468.15     1396.28     11.85 o
   4   3   4       74.21       83.82      7.80 o
   5   3   4     1100.15     1071.57     34.43 o
   6   3   4        0.95        4.27     10.43 o
   7   3   4     2873.20     2761.76     46.66 o
   8   3   4      129.56      146.25     19.67 o
   9   3   4     2757.20     2573.48    643.45 o
  10   3   4        5.62        3.70      7.51 o
  11   3   4     1040.26     1075.28     26.74 o
  12   3   4     1723.89     1633.16     38.34 o
  13   3   4      148.49      176.92     10.80 o
  14   3   4       33.91       32.20      8.41 o
  15   3   4      232.98      246.65     11.42 o
  16   3   4      248.02      243.10     15.44 o
  17   3   4      128.78      117.55     12.01 o
 -20   4   4       38.56       56.05     14.36 o
 -19   4   4      284.58      269.75      9.40 o
 -18   4   4      242.29      250.43     12.12 o
 -17   4   4      672.42      691.62     25.52 o
 -16   4   4      443.77      417.65     12.31 o
 -15   4   4     1121.12     1123.10     13.72 o
 -14   4   4      736.42      702.58     10.06 o
 -13   4   4      581.80      557.34     29.64 o
 -12   4   4     1402.33     1353.66     15.95 o
 -11   4   4     1758.41     1845.02     31.64 o
 -10   4   4     2045.48     1984.26     14.00 o
  -9   4   4     3895.28     3962.07     18.99 o
  -8   4   4     2170.66     2017.05     57.92 o
  -7   4   4     1602.62     1460.04     30.66 o
  -6   4   4     4148.73     3767.27     53.07 o
  -5   4   4     2264.16     2459.89     26.28 o
  -4   4   4    16468.07    16611.32    363.04 o
  -3   4   4     1913.34     1847.00     14.19 o
  -2   4   4    10693.10    10907.50    137.11 o
  -1   4   4     3616.85     3871.43    105.81 o
   0   4   4     3480.79     3272.74     30.23 o
   1   4   4      745.57      747.40      9.35 o
   2   4   4    10025.83     9621.61    226.01 o
   3   4   4      124.90      125.40      9.21 o
   4   4   4     7130.33     6937.54     67.67 o
   5   4   4       83.26      125.17      8.64 o
   6   4   4     2413.19     2282.59     17.24 o
   7   4   4        1.52       -3.07     10.62 o
   8   4   4     3084.02     3099.36     32.03 o
   9   4   4      615.81      639.38     13.09 o
  10   4   4     1655.73     1704.37     42.24 o
  11   4   4      274.75      300.97     19.24 o
  12   4   4      626.54      641.72     12.40 o
  13   4   4      227.22      217.14     10.99 o
  14   4   4      341.18      350.78      9.82 o
  15   4   4       49.54       44.80     11.33 o
  16   4   4      181.17      160.24     10.62 o
 -20   5   4      372.81      347.40     21.13 o
 -19   5   4        0.95        5.10     11.94 o
 -18   5   4      270.27      264.10     10.13 o
 -17   5   4      105.35      120.86     13.96 o
 -16   5   4      811.46      801.38     55.83 o
 -15   5   4      327.25      333.74     45.59 o
 -14   5   4     1157.21     1170.06     77.36 o
 -13   5   4      477.95      418.49     20.74 o
 -12   5   4     1322.47     1298.39     31.90 o
 -11   5   4     2510.61     2409.09    108.47 o
 -10   5   4     1902.01     1969.82     15.13 o
  -9   5   4     2009.40     1999.34     80.82 o
  -8   5   4     2055.88     2040.81     18.31 o
  -7   5   4     4241.57     4097.38     60.93 o
  -6   5   4      574.46      512.28      9.68 o
  -5   5   4     7821.09     8159.34     22.61 o
  -4   5   4     1723.39     1698.81     24.80 o
  -3   5   4      938.90      698.59     10.85 o
  -2   5   4        5.49        8.26     12.04 o
  -1   5   4    22494.35    23232.20    513.76 o
   0   5   4     4544.89     4641.77     76.52 o
   1   5   4     2035.94     1981.13     29.58 o
   2   5   4      935.95     1100.50     11.55 o
   3   5   4     2383.27     2211.90     13.95 o
   4   5   4      200.92      233.99      9.41 o
   5   5   4     4380.38     4395.61     33.76 o
   6   5   4       27.38       35.20      7.71 o
   7   5   4     2344.02     1992.41    933.92 o
   8   5   4      268.13      262.18     10.03 o
   9   5   4     1540.26     1399.48    107.00 o
  10   5   4      108.86      107.10     11.36 o
  11   5   4      816.13      782.95    161.53 o
  12   5   4      158.87      146.65     42.45 o
  13   5   4      363.99      379.26     16.27 o
  14   5   4       17.94       10.25     11.55 o
  15   5   4       54.47       61.61     12.88 o
  16   5   4      222.58      220.12     17.81 o
 -19   6   4      436.55      371.01     10.24 o
 -18   6   4        1.02        9.41      9.68 o
 -17   6   4       37.60       43.26     11.43 o
 -16   6   4        5.58       27.83     25.52 o
 -15   6   4      441.37      458.60     12.03 o
 -14   6   4       96.06       92.03     11.17 o
 -13   6   4      555.18      583.29     14.75 o
 -12   6   4      335.80      335.49     20.60 o
 -11   6   4      119.76      119.09     11.36 o
 -10   6   4      257.42      266.70     12.49 o
  -9   6   4      945.89      911.06     24.59 o
  -8   6   4     1009.34     1000.03     17.77 o
  -7   6   4      571.57      565.75     11.33 o
  -6   6   4     2734.72     2655.07     13.84 o
  -5   6   4     1113.37     1173.36     21.60 o
  -4   6   4     1759.77     1719.87     38.14 o
  -3   6   4      359.29      394.98      9.76 o
  -2   6   4     1031.63      963.67     10.20 o
  -1   6   4     1470.77     1508.15     36.84 o
   0   6   4     7177.28     7126.76     74.59 o
   1   6   4      270.08      288.98     10.03 o
   2   6   4      979.78      964.70      9.88 o
   3   6   4      192.76      205.64     11.56 o
   4   6   4     1149.34     1111.39     11.72 o
   5   6   4     1290.14     1278.62     13.76 o
   6   6   4     1035.28     1028.00     35.15 o
   7   6   4      924.57      965.89     47.57 o
   8   6   4      262.53      307.84     35.62 o
   9   6   4      840.85      822.67     12.31 o
  10   6   4      165.39      191.68     12.45 o
  11   6   4      102.06      104.04     10.48 o
  12   6   4      163.58      164.75      9.59 o
  13   6   4      113.02      114.71     12.10 o
  14   6   4        7.17       -7.71     16.48 o
  15   6   4      322.10      349.32     18.08 o
 -18   7   4      172.64      159.43     38.81 o
 -17   7   4       17.75       46.05     11.65 o
 -16   7   4      361.99      364.64     25.26 o
 -15   7   4        3.37        5.13      9.04 o
 -14   7   4      585.06      635.72     33.63 o
 -13   7   4        3.80        4.08      7.71 o
 -12   7   4       43.55       43.47     14.36 o
 -11   7   4     1204.07     1240.91     16.75 o
 -10   7   4      848.86      836.58     55.03 o
  -9   7   4      855.58      764.64     82.48 o
  -8   7   4      273.16      281.45     14.40 o
  -7   7   4      680.49      670.65     14.52 o
  -6   7   4      342.09      352.41      8.81 o
  -5   7   4      658.22      629.18      9.40 o
  -4   7   4       11.00        5.78      8.68 o
  -3   7   4     2261.64     2142.25     13.08 o
  -2   7   4      136.49      155.41      7.34 o
  -1   7   4     1941.83     1935.21     18.57 o
   0   7   4      520.67      544.23     25.64 o
   1   7   4     2539.20     2598.63     44.54 o
   2   7   4      157.05      171.31      9.16 o
   3   7   4      721.61      696.02     10.65 o
   4   7   4      543.71      543.79      9.62 o
   5   7   4      746.57      693.35     16.11 o
   6   7   4      508.09      529.49     10.10 o
   7   7   4       98.72      114.14      7.80 o
   8   7   4      733.45      689.23     23.00 o
   9   7   4      333.58      321.45     12.90 o
  10   7   4      612.76      621.09     43.20 o
  11   7   4      114.66      104.86     13.38 o
  12   7   4       89.52       84.93     13.03 o
  13   7   4       23.52       16.48     11.70 o
  14   7   4      280.87      241.12     13.03 o
 -17   8   4      310.84      270.22     25.39 o
 -16   8   4        5.53       50.02     16.08 o
 -15   8   4      361.42      364.32     15.69 o
 -14   8   4       21.12        9.70     11.28 o
 -13   8   4      606.27      610.00     17.68 o
 -12   8   4      658.20      670.52      9.40 o
 -11   8   4      733.86      717.87     22.60 o
 -10   8   4     1182.24     1093.84     46.79 o
  -9   8   4      617.61      622.08     53.53 o
  -8   8   4     1721.86     1712.17     25.85 o
  -7   8   4      990.04      989.14     10.38 o
  -6   8   4     1304.92     1282.07     11.12 o
  -5   8   4      981.31      973.89     22.16 o
  -4   8   4     1996.09     1931.99     16.84 o
  -3   8   4      172.80      187.12      9.77 o
  -2   8   4     3384.46     3286.67     14.36 o
  -1   8   4       89.16      102.37     11.78 o
   0   8   4     3210.16     3281.78     88.51 o
   1   8   4        3.40        5.26      9.00 o
   2   8   4     2520.43     2558.80     41.61 o
   3   8   4        0.36        2.33      8.32 o
   4   8   4     1835.32     1787.25     34.45 o
   5   8   4      133.47      137.65      9.14 o
   6   8   4      345.21      353.66      8.58 o
   7   8   4      394.62      391.97     11.05 o
   8   8   4      414.52      433.99     27.52 o
   9   8   4       47.68       55.97     11.88 o
  10   8   4      397.91      391.21     23.00 o
  11   8   4      197.98      198.43     15.25 o
  12   8   4       88.86      111.39     16.48 o
  13   8   4      121.50      136.38     17.01 o
 -16   9   4      484.54      476.06     12.87 o
 -15   9   4       63.59       57.76     11.84 o
 -14   9   4      498.05      479.89     11.11 o
 -13   9   4       57.89       73.96     17.81 o
 -12   9   4       20.12       27.56      9.18 o
 -11   9   4     1478.78     1439.56     46.52 o
 -10   9   4     1506.88     1581.79     45.73 o
  -9   9   4      603.37      585.56     28.40 o
  -8   9   4      803.89      797.03     10.05 o
  -7   9   4     1138.01     1097.50     11.86 o
  -6   9   4      621.85      634.37     15.68 o
  -5   9   4     2269.07     2150.29     68.40 o
  -4   9   4      351.04      354.72      8.75 o
  -3   9   4     3509.11     3471.00     14.47 o
  -2   9   4        1.94        9.98      9.50 o
  -1   9   4     1249.29     1231.95     13.28 o
   0   9   4        1.47        4.44      6.85 o
   1   9   4      866.46      886.03     23.30 o
   2   9   4      124.84      142.71     12.29 o
   3   9   4     3156.15     3092.78     21.28 o
   4   9   4        5.39       10.39      9.11 o
   5   9   4     1285.43     1269.12     25.14 o
   6   9   4       32.55       37.80      8.27 o
   7   9   4      158.85      174.39     10.64 o
   8   9   4      291.53      268.27      9.17 o
   9   9   4      370.96      386.69     21.53 o
  10   9   4       53.77       93.46     20.34 o
  11   9   4       74.94       71.25     12.49 o
  12   9   4        9.26       30.04     12.23 o
 -15  10   4      102.47       99.01     17.55 o
 -14  10   4       63.12       92.51     12.12 o
 -13  10   4      359.73      374.98     12.69 o
 -12  10   4       71.37       70.85     11.56 o
 -11  10   4       50.14       56.51     28.05 o
 -10  10   4      211.75      218.95      8.65 o
  -9  10   4      127.57      146.55      9.20 o
  -8  10   4      353.39      351.29     10.17 o
  -7  10   4       33.03       33.16      7.77 o
  -6  10   4      394.36      397.46     13.29 o
  -5  10   4      124.29      114.85      7.08 o
  -4  10   4      428.18      430.12     14.35 o
  -3  10   4       69.06       82.15      8.65 o
  -2  10   4      664.46      603.17     10.83 o
  -1  10   4      203.69      215.09      9.52 o
   0  10   4      967.51      944.33     11.10 o
   1  10   4        5.25       17.91     11.07 o
   2  10   4      281.41      269.31      8.84 o
   3  10   4       71.23       78.59      9.15 o
   4  10   4      208.56      203.54      8.47 o
   5  10   4      211.97      206.05      8.70 o
   6  10   4      301.83      278.95     14.99 o
   7  10   4       74.28       86.67      8.70 o
   8  10   4       69.38       78.40     10.87 o
   9  10   4      125.77      142.66     13.43 o
  10  10   4       23.39       27.81     13.71 o
  11  10   4       49.44       98.10     17.01 o
 -13  11   4      105.75      112.19     28.71 o
 -12  11   4      296.24      256.23     31.64 o
 -11  11   4       13.93       15.90      9.29 o
 -10  11   4       53.71       54.46     19.94 o
  -9  11   4       72.26       68.44      8.10 o
  -8  11   4       21.59       43.30     10.77 o
  -7  11   4       73.43       78.69      7.25 o
  -6  11   4        0.80        1.37      7.74 o
  -5  11   4      164.91      169.03      9.40 o
  -4  11   4        5.89       -7.83      9.10 o
  -3  11   4       30.33       37.47      9.11 o
  -2  11   4      117.87      126.26     14.85 o
  -1  11   4      485.45      482.41      8.38 o
   0  11   4        2.55        9.56      9.10 o
   1  11   4        2.34       16.08      7.87 o
   2  11   4      139.16      135.53      8.12 o
   3  11   4      122.13      122.72      9.51 o
   4  11   4      126.28      148.08     12.53 o
   5  11   4       51.13       50.65      8.29 o
   6  11   4      289.06      272.67      9.13 o
   7  11   4       67.07       73.26     10.22 o
   8  11   4       23.10       34.70     10.41 o
   9  11   4        1.13       12.05      9.93 o
 -11  12   4      119.55      101.57     13.82 o
 -10  12   4        0.85       12.55      9.64 o
  -9  12   4        8.22       15.23     11.76 o
  -8  12   4      134.70      127.31     23.44 o
  -7  12   4       27.57       46.76      8.06 o
  -6  12   4       84.99       86.31      8.53 o
  -5  12   4        3.64       20.97      9.41 o
  -4  12   4      226.79      215.79      7.96 o
  -3  12   4        6.60       14.19     14.95 o
  -2  12   4      526.30      549.93     17.70 o
  -1  12   4       53.23       76.15      7.39 o
   0  12   4       24.57       50.81      9.41 o
   1  12   4       38.33       21.73      9.46 o
   2  12   4      238.52      229.16     10.12 o
   3  12   4        2.51        6.30     12.80 o
   4  12   4       99.44      110.15      9.98 o
   5  12   4       12.27       17.05     13.15 o
   6  12   4      144.27      172.29     18.87 o
   7  12   4       43.81       44.36     11.62 o
  -7  13   4       90.86      100.95     17.03 o
  -6  13   4       62.78       79.39      9.05 o
  -5  13   4      177.62      157.56     10.26 o
  -4  13   4       24.27       17.46      8.61 o
  -3  13   4      417.20      402.58     15.62 o
  -2  13   4      131.82      135.35      8.93 o
  -1  13   4       36.64       27.61      8.45 o
   0  13   4        0.19       15.34      8.32 o
   1  13   4       99.09      105.29      8.77 o
   2  13   4       31.56       36.39      8.64 o
   3  13   4      145.69      124.16     12.54 o
 -21   1   5       20.44       39.26     16.12 o
 -20   1   5       25.71       21.88     12.58 o
 -19   1   5       20.25       13.53      8.25 o
 -18   1   5      157.97      163.00     18.73 o
 -17   1   5        1.38       14.31      9.35 o
 -16   1   5      581.79      558.79     10.59 o
 -15   1   5      116.25      107.36      8.65 o
 -14   1   5      137.86      172.60      8.45 o
 -13   1   5        6.39       11.51      7.83 o
 -12   1   5     1274.87     1233.78     10.79 o
 -11   1   5       21.01       16.06      7.20 o
 -10   1   5     1837.34     1754.01     20.87 o
  -9   1   5      274.20      303.44      8.52 o
  -8   1   5      210.32      165.38      8.26 o
  -7   1   5      603.54      742.03     10.41 o
  -6   1   5     3721.42     3733.92     29.34 o
  -5   1   5     1628.78     1664.34     76.17 o
  -4   1   5     3535.80     3562.16     44.43 o
  -3   1   5      347.56      328.41      8.76 o
  -2   1   5     1902.76     1968.20     15.54 o
  -1   1   5      136.41      150.64      8.34 o
   0   1   5        1.80        8.34      7.50 o
   1   1   5      331.53      379.45     17.31 o
   2   1   5     2445.22     2656.89     32.33 o
   3   1   5       47.27       56.89     11.17 o
   4   1   5       36.23       49.98     14.36 o
   5   1   5      532.89      551.67     10.92 o
   6   1   5      281.98      268.34     11.56 o
   7   1   5       81.20       73.40     12.23 o
   8   1   5      271.46      277.44      9.61 o
   9   1   5      324.91      333.97     19.75 o
  10   1   5       16.56       17.91      8.70 o
  11   1   5        1.85        1.49      7.67 o
  12   1   5      128.94      131.82      8.00 o
  13   1   5       38.17       46.39      7.97 o
  14   1   5       30.38       52.27      7.10 o
  15   1   5        5.30        6.56      7.17 o
  16   1   5       11.50       15.36      8.40 o
 -21   2   5        2.38      -21.27     21.27 o
 -20   2   5       87.99      124.18     36.55 o
 -19   2   5      179.75      202.27     11.15 o
 -18   2   5        0.37       11.00      9.86 o
 -17   2   5      240.90      244.95     10.68 o
 -16   2   5      248.97      200.13     10.29 o
 -15   2   5      451.86      427.42     12.27 o
 -14   2   5      273.07      221.04     11.43 o
 -13   2   5       56.28       65.43      7.56 o
 -12   2   5        1.90       11.54      8.35 o
 -11   2   5     1226.26     1190.66     20.20 o
 -10   2   5        2.45        1.79      6.54 o
  -9   2   5      635.88      695.06     14.20 o
  -8   2   5     1143.63     1165.78      9.91 o
  -7   2   5      203.25      176.32      8.33 o
  -6   2   5      262.86      244.62      8.77 o
  -5   2   5     2255.72     2421.90     32.31 o
  -4   2   5      222.87      190.76      9.14 o
  -3   2   5        8.40       13.84      8.35 o
  -2   2   5     2698.98     2792.05     19.59 o
  -1   2   5      569.30      570.92     10.25 o
   0   2   5      221.01      210.52     10.40 o
   1   2   5      105.39       95.75      9.24 o
   2   2   5      379.16      424.58      9.59 o
   3   2   5      458.50      486.24      9.52 o
   4   2   5     1264.78     1303.48     40.28 o
   5   2   5        0.10       14.69     10.43 o
   6   2   5       13.39       18.51     25.92 o
   7   2   5        0.04       21.56     18.21 o
   8   2   5       24.58       16.55     11.43 o
   9   2   5       24.12       12.50      7.61 o
  10   2   5      134.56      148.80     11.17 o
  11   2   5       43.96       53.76      7.74 o
  12   2   5       19.03       33.48      7.80 o
  13   2   5        2.50        7.68      7.87 o
  14   2   5       77.43       73.27      8.26 o
  15   2   5        6.66       10.26      6.64 o
  16   2   5        6.03       24.32      6.87 o
 -21   3   5        0.08       16.21      9.93 o
 -20   3   5        3.53        4.68     11.84 o
 -19   3   5        2.07       -5.32     11.47 o
 -18   3   5        0.99        8.44     13.16 o
 -17   3   5       12.44       35.12     25.92 o
 -16   3   5        9.16       38.38     10.81 o
 -15   3   5      103.95       91.23     11.00 o
 -14   3   5        7.01       27.25     10.34 o
 -13   3   5       85.07      101.08     11.43 o
 -12   3   5     1314.30     1299.46     33.10 o
 -11   3   5     1005.43      990.44     54.68 o
 -10   3   5       19.05       35.83      8.04 o
  -9   3   5      194.70      137.88      9.62 o
  -8   3   5      784.28      832.38      9.85 o
  -7   3   5     1904.32     2008.55     45.04 o
  -6   3   5      316.72      342.28     32.37 o
  -5   3   5       11.81       -1.06      8.06 o
  -4   3   5     1044.79     1074.37     31.60 o
  -3   3   5     4441.65     4620.44     82.90 o
  -2   3   5     1482.39     1453.10     17.01 o
  -1   3   5     1603.29     1670.01     36.82 o
   0   3   5      309.40      279.39     21.00 o
   1   3   5     1052.89     1080.45     15.68 o
   2   3   5     2134.86     2098.83     21.63 o
   3   3   5      140.53      143.54      9.00 o
   4   3   5     1675.91     1603.90     19.42 o
   5   3   5      251.61      270.16     14.09 o
   6   3   5     1453.20     1459.24     14.79 o
   7   3   5       33.73       51.60     18.48 o
   8   3   5      754.52      722.68     12.91 o
   9   3   5      116.30      131.81      9.34 o
  10   3   5       49.90       73.95      8.95 o
  11   3   5      562.85      571.73     16.13 o
  12   3   5      121.68      108.89     10.56 o
  13   3   5       58.94       58.75      9.91 o
  14   3   5      328.33      318.86      9.19 o
  15   3   5       17.88       49.97     10.87 o
  16   3   5        1.65       -0.18     10.03 o
 -20   4   5       47.46       49.50     11.94 o
 -19   4   5       60.56       79.39     17.41 o
 -18   4   5       42.19       52.57     11.56 o
 -17   4   5      167.65      188.26     14.36 o
 -16   4   5       47.91       49.02     11.09 o
 -15   4   5       63.59       70.23      8.93 o
 -14   4   5       39.35       51.16     14.49 o
 -13   4   5      381.91      393.84     11.65 o
 -12   4   5       98.92      109.67      7.99 o
 -11   4   5      304.39      305.86     12.03 o
 -10   4   5     1183.81     1204.25     28.18 o
  -9   4   5      793.26      801.96     50.08 o
  -8   4   5       57.69       86.88      7.24 o
  -7   4   5      133.85      159.95     10.53 o
  -6   4   5      487.78      407.16     17.00 o
  -5   4   5      162.69      168.97      7.67 o
  -4   4   5     5298.71     5567.89    216.25 o
  -3   4   5       42.41       62.68      9.34 o
  -2   4   5      311.62      319.78      9.89 o
  -1   4   5       32.30       35.10      7.39 o
   0   4   5     2030.27     1967.60     13.30 o
   1   4   5      664.93      680.01     11.22 o
   2   4   5       79.26       82.10     11.10 o
   3   4   5      915.23      902.07      9.61 o
   4   4   5       30.98       37.34      8.79 o
   5   4   5        2.60       10.22     10.05 o
   6   4   5      422.80      429.43     12.39 o
   7   4   5      321.19      310.82     11.55 o
   8   4   5      248.49      254.31     16.62 o
   9   4   5     1115.61     1125.70     18.08 o
  10   4   5        0.47       -2.38      6.80 o
  11   4   5      219.80      233.28     12.31 o
  12   4   5      237.36      221.62     10.34 o
  13   4   5      147.31      147.80     10.34 o
  14   4   5       33.55       44.99      8.77 o
  15   4   5        5.11       -6.06     10.99 o
 -20   5   5      189.08      172.19     19.67 o
 -19   5   5      104.47       99.54     29.38 o
 -18   5   5      161.57      147.63      9.73 o
 -17   5   5        8.45       31.24     11.28 o
 -16   5   5      348.77      362.69     17.81 o
 -15   5   5        0.74       28.74     12.10 o
 -14   5   5      875.51      859.56     13.43 o
 -13   5   5       20.59       21.67      7.90 o
 -12   5   5     1515.35     1526.15     50.38 o
 -11   5   5      413.39      407.39     12.10 o
 -10   5   5     1139.11     1129.78     37.48 o
  -9   5   5       23.83       20.80      7.53 o
  -8   5   5     4525.60     4409.81     85.34 o
  -7   5   5       17.67       11.72      6.40 o
  -6   5   5      874.22      828.65     10.09 o
  -5   5   5      496.80      433.27     11.67 o
  -4   5   5     1860.81     1830.13     35.41 o
  -3   5   5     5446.45     5613.00    181.50 o
  -2   5   5       63.14       64.21      8.74 o
  -1   5   5     1064.14     1046.82     26.36 o
   0   5   5     1121.79     1136.35     20.27 o
   1   5   5       77.03       68.11      8.28 o
   2   5   5      406.52      401.87     13.18 o
   3   5   5       26.73       15.20      8.65 o
   4   5   5       10.00       15.24      7.80 o
   5   5   5      173.71      172.87     16.15 o
   6   5   5      113.14      105.48      7.87 o
   7   5   5      406.41      412.11     16.22 o
   8   5   5       65.75       67.98     10.80 o
   9   5   5      121.66      131.96     16.22 o
  10   5   5       99.61      106.56      9.54 o
  11   5   5       28.79       27.85      8.26 o
  12   5   5      177.83      198.42     11.36 o
  13   5   5        0.41        8.59      9.99 o
  14   5   5       16.31       14.60     10.95 o
  15   5   5       12.33        7.47     12.28 o
 -19   6   5      216.10      210.91     24.19 o
 -18   6   5       26.82       28.02     15.42 o
 -17   6   5      226.26      225.01     14.09 o
 -16   6   5       50.98       64.76      9.20 o
 -15   6   5      311.38      307.14      9.84 o
 -14   6   5       31.93       18.51      7.99 o
 -13   6   5      287.70      285.99      9.76 o
 -12   6   5       50.51       57.89      9.57 o
 -11   6   5     6019.94     6011.85     24.59 o
 -10   6   5      811.79      772.73     10.99 o
  -9   6   5      213.49      222.87      9.31 o
  -8   6   5        0.98        4.97      7.30 o
  -7   6   5      807.10      770.34     17.73 o
  -6   6   5       69.52       61.67      7.71 o
  -5   6   5      622.37      566.90      9.07 o
  -4   6   5      695.36      738.00     41.23 o
  -3   6   5     1833.31     1848.90     39.15 o
  -2   6   5      827.93      846.08     17.01 o
  -1   6   5      952.90      951.79     20.32 o
   0   6   5      448.46      451.45     27.39 o
   1   6   5      513.75      526.81      9.31 o
   2   6   5      406.37      375.09      9.60 o
   3   6   5      226.83      233.97      8.28 o
   4   6   5       66.82       55.23     11.92 o
   5   6   5      244.15      227.30      8.29 o
   6   6   5       92.35      106.53     13.77 o
   7   6   5       14.59       29.62     11.50 o
   8   6   5       68.66       50.90     11.56 o
   9   6   5       35.37       37.01     22.73 o
  10   6   5       64.93       60.88     12.20 o
  11   6   5       91.19       95.17     14.66 o
  12   6   5        6.29       17.26     10.60 o
  13   6   5       29.86       66.33     22.34 o
  14   6   5        8.56       34.32     17.61 o
 -18   7   5       42.46       63.75     28.71 o
 -17   7   5        5.01       29.24     11.47 o
 -16   7   5       33.18       48.01     10.50 o
 -15   7   5        7.18       30.29     15.15 o
 -14   7   5        4.40       20.52     10.77 o
 -13   7   5      138.01      150.37     11.96 o
 -12   7   5      476.83      498.08     15.15 o
 -11   7   5      251.36      258.37     11.27 o
 -10   7   5       45.49       57.61      7.61 o
  -9   7   5      553.30      529.61      8.79 o
  -8   7   5       96.49       91.97      7.29 o
  -7   7   5      192.06      204.71     10.03 o
  -6   7   5      139.89      153.06      9.07 o
  -5   7   5        1.49       -3.45      8.27 o
  -4   7   5      326.77      325.15     18.61 o
  -3   7   5     1055.79     1014.90     20.58 o
  -2   7   5      313.18      314.51     12.59 o
  -1   7   5     1270.58     1330.46     26.29 o
   0   7   5       82.62       93.18     13.32 o
   1   7   5      240.17      255.84     15.37 o
   2   7   5       12.74       10.24     12.69 o
   3   7   5       62.00       54.51      7.58 o
   4   7   5        4.55       21.56      8.64 o
   5   7   5       80.61       83.75      8.90 o
   6   7   5      120.84      124.79     20.45 o
   7   7   5      425.56      380.33      9.97 o
   8   7   5        6.80        0.44     11.81 o
   9   7   5        5.70       -1.08      8.95 o
  10   7   5       79.45       71.04     12.58 o
  11   7   5      147.02      124.26     39.26 o
  12   7   5        8.35        8.49     10.87 o
  13   7   5       43.89       31.03     13.15 o
  14   7   5        5.01       13.82     12.23 o
 -17   8   5       20.16        1.24      9.88 o
 -16   8   5        2.37       14.94     12.76 o
 -15   8   5        7.40       15.76     13.43 o
 -14   8   5       38.25       35.36     11.56 o
 -13   8   5      249.28      245.53     38.42 o
 -12   8   5       78.10       88.31      9.44 o
 -11   8   5        5.48        2.66      8.65 o
 -10   8   5      305.25      290.98     17.23 o
  -9   8   5        1.91       -5.68      7.41 o
  -8   8   5        3.29        3.49      6.69 o
  -7   8   5       24.06       31.77      8.69 o
  -6   8   5       33.06       47.14      8.84 o
  -5   8   5      168.90      167.40      8.98 o
  -4   8   5      597.78      602.24     13.37 o
  -3   8   5       12.74       18.84      9.11 o
  -2   8   5       70.53       83.15      8.44 o
  -1   8   5      395.30      416.53      8.84 o
   0   8   5      973.84      914.28     10.21 o
   1   8   5       52.66       55.36      8.84 o
   2   8   5        6.62       17.76      8.80 o
   3   8   5      215.08      229.79     16.52 o
   4   8   5      540.95      532.34      8.51 o
   5   8   5      117.06       87.77     10.29 o
   6   8   5      290.29      293.92      9.73 o
   7   8   5        1.99       -2.34     14.27 o
   8   8   5       42.06       49.45     10.90 o
   9   8   5      125.44      112.13     12.58 o
  10   8   5       35.74       41.85     12.52 o
  11   8   5        5.60        5.08      7.65 o
  12   8   5       82.96       86.91     13.40 o
 -16   9   5       76.17       88.32     25.52 o
 -15   9   5        0.25       29.27     17.15 o
 -14   9   5      255.03      278.57     28.84 o
 -13   9   5      183.31      196.35     16.08 o
 -12   9   5       39.93       42.70      9.38 o
 -11   9   5       22.60       31.89      7.61 o
 -10   9   5      382.34      386.26     10.66 o
  -9   9   5        7.42       21.99      7.26 o
  -8   9   5      319.00      311.86     13.35 o
  -7   9   5        1.94        1.17      7.60 o
  -6   9   5      369.31      350.81     15.06 o
  -5   9   5       76.57       70.85     11.69 o
  -4   9   5      736.05      724.77     13.83 o
  -3   9   5       69.76       88.30     18.87 o
  -2   9   5     1077.26     1128.73     25.43 o
  -1   9   5      257.97      283.08     14.68 o
   0   9   5       43.55       48.72     14.55 o
   1   9   5     1149.78     1153.98     25.80 o
   2   9   5      169.57      185.29      8.29 o
   3   9   5        1.83        2.52      7.92 o
   4   9   5      227.74      227.83      8.83 o
   5   9   5      155.90      157.67     14.16 o
   6   9   5      721.80      647.95     11.76 o
   7   9   5       36.99       37.07      8.19 o
   8   9   5       28.07       51.12     12.52 o
   9   9   5      136.48      138.47     12.97 o
  10   9   5        1.34       12.06     15.95 o
  11   9   5       28.88       28.04     12.12 o
 -15  10   5      192.31      227.26     10.60 o
 -14  10   5        0.39        8.99      8.45 o
 -13  10   5      549.23      531.38     10.06 o
 -12  10   5      259.65      229.69     16.08 o
 -11  10   5        3.08       15.70     11.83 o
 -10  10   5      161.43      155.56      8.67 o
  -9  10   5      466.38      472.61     19.03 o
  -8  10   5       10.62       21.60     17.37 o
  -7  10   5      767.99      719.37     13.28 o
  -6  10   5        7.55       13.04      7.74 o
  -5  10   5      493.79      513.31      8.94 o
  -4  10   5        8.41      -12.76     12.76 o
  -3  10   5     1011.93     1018.87     12.82 o
  -2  10   5        9.86       13.61     18.56 o
  -1  10   5      695.15      720.84      9.58 o
   0  10   5        5.20        7.87     11.05 o
   1  10   5      604.81      639.10     19.93 o
   2  10   5      226.73      222.53     16.41 o
   3  10   5      328.35      349.58     10.90 o
   4  10   5      134.84      143.81     11.16 o
   5  10   5      547.62      551.32     16.93 o
   6  10   5      113.95      106.68     12.80 o
   7  10   5      431.85      417.38     18.61 o
   8  10   5       13.23       10.86      9.22 o
   9  10   5       53.11       51.72      9.93 o
  10  10   5       36.36       43.11     10.96 o
 -13  11   5        1.84        3.46      8.55 o
 -12  11   5       90.36       99.63     12.03 o
 -11  11   5       27.19       60.88     11.65 o
 -10  11   5        2.22       17.03      7.33 o
  -9  11   5        0.92       -7.76      7.76 o
  -8  11   5      103.00      116.10      7.70 o
  -7  11   5        1.37       -7.01      9.05 o
  -6  11   5      169.15      154.61      8.41 o
  -5  11   5       14.04       23.02      7.87 o
  -4  11   5      199.59      226.84      9.54 o
  -3  11   5        1.21       11.14      7.97 o
  -2  11   5      338.80      340.56      9.92 o
  -1  11   5      101.66       97.53     12.09 o
   0  11   5        4.13       11.36      9.79 o
   1  11   5      245.99      239.60      8.70 o
   2  11   5      174.78      165.38      8.59 o
   3  11   5       73.19       86.21     11.99 o
   4  11   5      204.83      218.41      9.18 o
   5  11   5       51.82       68.54      9.62 o
   6  11   5       82.54       82.01      9.92 o
   7  11   5       62.55       58.85      8.48 o
   8  11   5       65.79       62.02     11.50 o
 -11  12   5        6.23       29.77     11.96 o
 -10  12   5        6.68       24.80     10.43 o
  -9  12   5        1.84        5.34      7.76 o
  -8  12   5       25.05       69.76     25.90 o
  -7  12   5       24.91       27.56     12.70 o
  -6  12   5        0.19        2.97     15.99 o
  -5  12   5       16.95       17.59     17.12 o
  -4  12   5        3.61       -4.58     10.58 o
  -3  12   5       54.49       41.47      8.19 o
  -2  12   5        0.46       -6.70      6.70 o
  -1  12   5       42.67       59.93     19.26 o
   0  12   5       83.79       78.14     11.27 o
   1  12   5      187.78      168.71     14.69 o
   2  12   5       12.39       12.97     12.80 o
   3  12   5        7.91       37.67      9.72 o
   4  12   5       20.91       32.60      8.52 o
   5  12   5        6.11       28.23      8.91 o
   6  12   5      141.50      111.83     16.90 o
  -7  13   5        1.64       -4.99     12.21 o
  -6  13   5        9.74       16.76     10.08 o
  -5  13   5        1.66        2.55      7.62 o
  -4  13   5      127.51      136.49      8.14 o
  -3  13   5        5.88        7.36      8.70 o
  -2  13   5       28.59       35.70      8.61 o
  -1  13   5       21.58       31.91      9.92 o
   0  13   5      179.53      172.84     10.38 o
   1  13   5       10.49       23.41     10.02 o
   2  13   5       75.80       78.85      9.88 o
 -21   0   6        3.87       15.95     16.75 o
 -20   0   6      222.26      223.84     18.34 o
 -19   0   6        1.09       17.30     12.20 o
 -18   0   6      640.48      701.34     17.41 o
 -17   0   6        9.10        4.52     11.09 o
 -16   0   6     2241.27     2345.32     60.88 o
 -15   0   6      450.46      426.95     12.50 o
 -14   0   6     2844.01     2800.80     19.46 o
 -13   0   6       28.06       28.58     10.90 o
 -12   0   6     5071.20     5031.88     91.32 o
 -11   0   6      881.60      846.09     13.63 o
 -10   0   6     8487.41     8496.57    118.17 o
  -9   0   6     3304.64     3262.13     30.71 o
  -8   0   6    11664.16    11616.09     53.83 o
  -7   0   6     8932.02     9060.07     82.81 o
  -6   0   6     6611.23     6393.92     50.91 o
  -5   0   6    11552.82    11430.67     39.48 o
  -4   0   6     8562.23     8627.73    201.38 o
  -3   0   6     6270.62     5860.23     41.21 o
  -2   0   6     7323.49     7358.55    101.16 o
  -1   0   6    11435.78    10448.20     61.01 o
   0   0   6     7231.10     7309.92     69.39 o
   1   0   6    23165.26    22464.95     60.35 o
   2   0   6     2161.13     2131.57     24.19 o
   3   0   6     7713.83     7309.76     35.36 o
   4   0   6       59.72       75.77     14.89 o
   5   0   6     5887.46     5674.26     31.64 o
   6   0   6     1074.13     1090.77     15.95 o
   7   0   6     9238.60     9407.31    246.44 o
   8   0   6      677.19      680.99     21.13 o
   9   0   6     2166.73     2099.16     23.66 o
  10   0   6      511.05      500.38     15.02 o
  11   0   6     1233.84     1143.25     42.00 o
  12   0   6      136.77      151.62     28.45 o
  13   0   6     1225.53     1242.89     20.20 o
  14   0   6      137.89      122.39     11.84 o
  15   0   6       29.73       45.35     11.84 o
  16   0   6      153.12      140.36     13.06 o
 -21   1   6      127.86      112.27     14.65 o
 -20   1   6        7.67       12.23     10.15 o
 -19   1   6      283.83      280.74     11.38 o
 -18   1   6        2.77       -2.20      8.07 o
 -17   1   6      455.91      519.83      9.93 o
 -16   1   6      395.23      337.96      8.97 o
 -15   1   6     2006.61     2019.67     25.40 o
 -14   1   6        5.50       35.64      8.33 o
 -13   1   6     1466.87     1508.09     16.54 o
 -12   1   6      360.41      391.65      9.03 o
 -11   1   6     2894.81     2866.63     42.17 o
 -10   1   6      500.64      485.17     13.55 o
  -9   1   6     3122.65     2888.60     20.87 o
  -8   1   6     1559.50     1388.13    195.58 o
  -7   1   6    10506.18    10584.54     81.64 o
  -6   1   6     6079.42     7523.32   1113.08 o
  -5   1   6     4359.51     4376.78     47.04 o
  -4   1   6     7706.24     7373.41     78.93 o
  -3   1   6     5243.58     5271.58     32.73 o
  -2   1   6     7413.93     6866.77     23.62 o
  -1   1   6     7608.81     7861.94     65.04 o
   0   1   6    21252.59    21010.79    205.90 o
   1   1   6        3.44       11.85      7.83 o
   2   1   6    17165.50    16715.23    292.03 o
   3   1   6       86.56      104.86      9.04 o
   4   1   6     3538.98     3141.21     16.43 o
   5   1   6      287.94      307.66     14.09 o
   6   1   6     4182.37     4020.25     30.74 o
   7   1   6      151.20      151.03      8.13 o
   8   1   6     2879.49     2804.03    483.22 o
   9   1   6      326.31      342.46      8.10 o
  10   1   6     1665.89     1658.02     10.69 o
  11   1   6      456.68      443.93     13.62 o
  12   1   6     1038.94     1019.63     10.25 o
  13   1   6      553.40      541.04      9.04 o
  14   1   6       85.79       82.98      6.88 o
  15   1   6       46.33       44.77      8.44 o
  16   1   6      144.56      130.68      8.15 o
 -21   2   6        3.23       14.75     12.03 o
 -20   2   6       90.45      109.78     12.03 o
 -19   2   6       40.49       54.97     11.34 o
 -18   2   6      557.90      480.95     32.14 o
 -17   2   6       90.11       68.23     15.44 o
 -16   2   6      435.03      592.26     92.46 o
 -15   2   6      422.15      362.10     16.92 o
 -14   2   6      353.36      356.86     13.20 o
 -13   2   6      102.15      142.96     24.50 o
 -12   2   6     1098.72      913.91    148.79 o
 -11   2   6      500.73      495.87     12.95 o
 -10   2   6     2016.83     1968.96     17.49 o
  -9   2   6      599.31      570.18      8.18 o
  -8   2   6     1343.34     1397.42     13.31 o
  -7   2   6     3528.65     3458.43     48.39 o
  -6   2   6      189.62      163.99      8.17 o
  -5   2   6     7834.40     7844.12     84.00 o
  -4   2   6     2141.09     2282.24     25.99 o
  -3   2   6      657.10      583.39     10.85 o
  -2   2   6      232.99      258.10      9.56 o
  -1   2   6     3982.97     3619.27     76.00 o
   0   2   6      553.01      591.36     10.59 o
   1   2   6     4078.27     3954.23     24.33 o
   2   2   6     1485.94     1525.30     13.58 o
   3   2   6     9491.50     9512.73    127.21 o
   4   2   6      101.08      129.93      9.20 o
   5   2   6     2705.86     2537.69     56.76 o
   6   2   6      563.84      564.66      9.77 o
   7   2   6     2167.86     2167.96     60.21 o
   8   2   6     1228.78     1239.02     21.27 o
   9   2   6     1906.06     1827.19    453.16 o
  10   2   6      996.04      963.25     15.58 o
  11   2   6      580.51      575.90      9.25 o
  12   2   6      754.41      718.02     33.72 o
  13   2   6      297.26      307.42     12.48 o
  14   2   6      162.79      167.12      7.91 o
  15   2   6       71.77       78.38      7.78 o
 -21   3   6       94.75       99.17     13.79 o
 -20   3   6       16.93       23.06     27.52 o
 -19   3   6      376.48      377.50     29.11 o
 -18   3   6       21.83       11.96     11.47 o
 -17   3   6      593.37      587.37     36.42 o
 -16   3   6       45.05       71.87     11.09 o
 -15   3   6      493.47      512.18     28.45 o
 -14   3   6      500.47      424.20    111.31 o
 -13   3   6      667.37      718.34     32.71 o
 -12   3   6       12.96       18.34     10.02 o
 -11   3   6     1289.58     1272.12     15.16 o
 -10   3   6      708.17      735.31     15.41 o
  -9   3   6     1035.75      983.45     16.52 o
  -8   3   6     3645.37     3693.90     72.58 o
  -7   3   6     1745.05     1640.82     27.07 o
  -6   3   6     1903.61     1783.84     43.42 o
  -5   3   6     6491.53     6801.27    103.97 o
  -4   3   6     3256.10     2927.78     64.35 o
  -3   3   6       20.36       39.14      7.31 o
  -2   3   6     5285.68     5297.98     68.64 o
  -1   3   6      447.92      463.82     12.23 o
   0   3   6     5185.20     4846.97     20.60 o
   1   3   6      209.52      201.75     16.22 o
   2   3   6     7250.99     7279.23     24.93 o
   3   3   6      550.00      538.02     10.23 o
   4   3   6     4336.77     4201.87     39.89 o
   5   3   6      160.89      156.75     11.09 o
   6   3   6     2288.50     2234.43     16.08 o
   7   3   6      111.78      102.13     11.07 o
   8   3   6     1366.38     1337.94     21.80 o
   9   3   6      404.56      375.46     10.18 o
  10   3   6      398.75      423.30     19.38 o
  11   3   6      644.45      600.48     12.49 o
  12   3   6      753.36      736.47     14.55 o
  13   3   6      119.87      125.01     10.09 o
  14   3   6      128.76      123.51      9.87 o
  15   3   6      173.69      173.67      7.44 o
 -21   4   6       32.06       34.06     12.31 o
 -20   4   6      209.37      163.50     11.43 o
 -19   4   6       14.58       13.57     11.46 o
 -18   4   6      601.21      636.84     13.06 o
 -17   4   6      151.16      136.32      8.46 o
 -16   4   6     1383.91     1424.69     14.47 o
 -15   4   6       76.60       88.95      8.85 o
 -14   4   6     2130.30     2112.81     58.09 o
 -13   4   6      148.24      126.23     19.81 o
 -12   4   6     1845.40     1864.76     21.13 o
 -11   4   6     4078.01     3986.75    202.56 o
 -10   4   6     3118.30     3200.02     36.78 o
  -9   4   6     1729.77     1695.03     13.41 o
  -8   4   6     1661.69     2173.77    438.55 o
  -7   4   6     4654.73     4578.00     86.43 o
  -6   4   6     3897.54     3858.67    136.64 o
  -5   4   6     2584.10     2346.96     77.84 o
  -4   4   6     1597.97     1485.98     36.13 o
  -3   4   6     3516.44     3354.12    128.12 o
  -2   4   6     2821.66     2764.86     45.81 o
  -1   4   6     7831.30     7538.33     26.55 o
   0   4   6     1618.42     1594.14     17.95 o
   1   4   6     6321.93     6292.99     49.73 o
   2   4   6       37.71       52.95      6.46 o
   3   4   6     2279.19     2119.56     35.89 o
   4   4   6      231.13      228.82      7.61 o
   5   4   6     4257.75     3992.61     53.79 o
   6   4   6       78.22       68.34      8.75 o
   7   4   6      810.22      796.92     33.10 o
   8   4   6      114.26      113.33     11.27 o
   9   4   6     2383.01     2362.98     75.37 o
  10   4   6       35.75       46.25      8.90 o
  11   4   6      786.21      777.79     37.05 o
  12   4   6      350.88      354.58     14.61 o
  13   4   6      160.04      156.74      8.64 o
  14   4   6      124.99      136.39     11.31 o
  15   4   6      203.94      216.02      9.51 o
 -20   5   6        3.25        4.56     11.94 o
 -19   5   6      475.06      462.09     13.15 o
 -18   5   6      160.07      182.40     31.24 o
 -17   5   6      708.07      691.96     11.31 o
 -16   5   6      297.59      293.40     11.75 o
 -15   5   6      867.51      867.89     33.76 o
 -14   5   6      271.24      262.65     14.36 o
 -13   5   6      242.67      247.42     12.63 o
 -12   5   6     1486.49     1523.60     32.30 o
 -11   5   6     1566.36     1550.59     25.52 o
 -10   5   6      267.59      243.53      9.49 o
  -9   5   6     2162.07     2065.80     24.95 o
  -8   5   6     3430.61     3293.81     60.63 o
  -7   5   6     1488.73     1732.63    186.32 o
  -6   5   6     2705.98     2567.30     57.10 o
  -5   5   6     1355.46     1384.60     23.14 o
  -4   5   6     4056.69     4054.46     75.45 o
  -3   5   6       57.85       55.56      7.73 o
  -2   5   6     2807.06     2654.98     31.53 o
  -1   5   6     1132.54     1138.64     33.15 o
   0   5   6     3120.94     3027.22     62.60 o
   1   5   6      108.39      114.17      7.87 o
   2   5   6     1709.15     1607.69     31.87 o
   3   5   6      109.85      111.72     10.42 o
   4   5   6     2970.75     3001.18     34.46 o
   5   5   6        8.75       14.42     14.11 o
   6   5   6     1244.82     1311.04     14.19 o
   7   5   6       12.27       11.77     10.80 o
   8   5   6     2181.97     2135.48     28.98 o
   9   5   6      123.48      120.54      9.29 o
  10   5   6       34.97       41.73     10.24 o
  11   5   6       36.06       26.74      7.87 o
  12   5   6      567.52      548.87     16.14 o
  13   5   6       60.24       73.67     10.91 o
  14   5   6      275.30      226.41     43.88 o
 -19   6   6       24.05       42.87     16.75 o
 -18   6   6       96.21       67.16      9.73 o
 -17   6   6        0.61        0.72     28.84 o
 -16   6   6      294.80      306.77     11.75 o
 -15   6   6      177.28      188.24     11.37 o
 -14   6   6      193.71      219.59     17.01 o
 -13   6   6      476.63      466.03     12.12 o
 -12   6   6      236.09      291.09     32.03 o
 -11   6   6     1929.08     1963.96     24.59 o
 -10   6   6       30.41       22.04      7.81 o
  -9   6   6       14.38       13.25      7.17 o
  -8   6   6       47.27       46.99      8.37 o
  -7   6   6     1429.48     1391.80     13.20 o
  -6   6   6       10.90       19.23      6.75 o
  -5   6   6     1293.73     1276.58     15.04 o
  -4   6   6      144.84      167.58      6.70 o
  -3   6   6     1616.02     1634.39     20.23 o
  -2   6   6      164.40      171.10      8.80 o
  -1   6   6      455.25      435.39     10.86 o
   0   6   6       70.82       74.65      7.74 o
   1   6   6      672.80      660.17     23.61 o
   2   6   6      106.11      118.68      7.81 o
   3   6   6      530.83      533.08      8.90 o
   4   6   6       53.87       57.21      7.61 o
   5   6   6      283.15      279.30      8.36 o
   6   6   6      286.67      286.91     18.81 o
   7   6   6      580.01      611.16     21.67 o
   8   6   6      337.71      320.98     10.13 o
   9   6   6      361.06      349.06     25.52 o
  10   6   6       92.07       80.36     11.64 o
  11   6   6       58.12       64.17     23.02 o
  12   6   6      344.96      353.38     11.42 o
  13   6   6      141.18      153.68      9.44 o
  14   6   6       62.60       44.93     12.49 o
 -19   7   6      171.13      189.92     28.98 o
 -18   7   6      127.33      131.36     32.43 o
 -17   7   6       22.51       22.03      9.49 o
 -16   7   6        1.27       -8.86     11.56 o
 -15   7   6       69.04       87.85      9.20 o
 -14   7   6      174.06      183.36      9.57 o
 -13   7   6        3.01       -2.92     16.75 o
 -12   7   6      848.05      929.46     57.69 o
 -11   7   6      979.72      922.21     26.85 o
 -10   7   6      624.40      578.17     19.75 o
  -9   7   6       36.25       47.17      7.20 o
  -8   7   6       59.35       62.51      7.57 o
  -7   7   6      164.67      167.13      7.23 o
  -6   7   6      963.26      933.29     31.93 o
  -5   7   6      415.54      436.46     11.83 o
  -4   7   6      249.34      240.20      8.24 o
  -3   7   6       14.97       22.04      6.33 o
  -2   7   6     2114.58     2101.64     19.96 o
  -1   7   6       12.60       12.08      7.68 o
   0   7   6      153.96      148.72     11.93 o
   1   7   6      653.90      682.80     10.23 o
   2   7   6      284.74      283.24      9.12 o
   3   7   6      127.04      122.01      7.87 o
   4   7   6      100.95      119.81      9.23 o
   5   7   6      149.66      134.38     15.45 o
   6   7   6       82.36       89.43      7.87 o
   7   7   6      185.86      166.67     12.40 o
   8   7   6      256.45      248.88     23.93 o
   9   7   6       55.87       76.99     12.63 o
  10   7   6      355.68      402.23     30.17 o
  11   7   6        4.00        0.15     10.16 o
  12   7   6        2.36        3.36      9.49 o
  13   7   6       62.99       67.41     11.91 o
 -18   8   6       55.96       32.17     17.28 o
 -17   8   6      128.91      131.28     12.03 o
 -16   8   6      178.86      214.17     29.51 o
 -15   8   6      298.49      292.86     11.84 o
 -14   8   6      337.62      371.81     10.21 o
 -13   8   6      565.68      594.63     42.14 o
 -12   8   6      478.32      458.89     46.79 o
 -11   8   6      357.43      344.18     23.66 o
 -10   8   6      157.92      161.00      8.09 o
  -9   8   6      777.60      734.78     13.59 o
  -8   8   6      153.14      162.09      7.80 o
  -7   8   6      629.65      606.22      8.86 o
  -6   8   6       71.21       94.44      8.97 o
  -5   8   6      461.40      460.45     12.47 o
  -4   8   6      300.84      308.93     11.66 o
  -3   8   6     1253.99     1205.40     19.73 o
  -2   8   6     1353.44     1315.63     27.62 o
  -1   8   6     2591.69     2503.61     16.32 o
   0   8   6     1947.00     1884.43     31.92 o
   1   8   6      173.24      166.40     15.03 o
   2   8   6        5.37       16.72      6.74 o
   3   8   6      536.23      529.63      9.27 o
   4   8   6       34.23       45.72      8.85 o
   5   8   6      391.57      363.48     14.90 o
   6   8   6        5.38        9.58      7.61 o
   7   8   6      332.75      300.29     14.06 o
   8   8   6        0.29       -1.31      8.95 o
   9   8   6       99.89      100.36     16.08 o
  10   8   6       20.61       29.37     16.48 o
  11   8   6      118.62      140.85     23.13 o
  12   8   6        0.94       10.91     11.98 o
 -16   9   6      103.84      128.45     12.12 o
 -15   9   6      260.45      259.75     33.23 o
 -14   9   6      200.93      181.47     12.12 o
 -13   9   6      180.53      182.56     11.74 o
 -12   9   6      675.57      671.59     17.68 o
 -11   9   6      408.59      414.10     21.40 o
 -10   9   6      425.08      375.36      8.54 o
  -9   9   6      177.68      182.01      7.83 o
  -8   9   6      341.30      331.22      9.17 o
  -7   9   6      126.36      132.16      8.02 o
  -6   9   6      398.32      385.70      9.89 o
  -5   9   6      196.02      192.36      8.61 o
  -4   9   6      999.61      980.84     24.85 o
  -3   9   6        0.70        7.55      9.25 o
  -2   9   6     1078.75     1080.61     10.20 o
  -1   9   6      368.11      411.88     10.82 o
   0   9   6      258.12      248.59     14.85 o
   1   9   6        0.91       -9.22     11.17 o
   2   9   6       33.33       42.81      8.27 o
   3   9   6      374.30      383.41      8.12 o
   4   9   6      772.99      764.00     12.02 o
   5   9   6       38.15       31.67      8.34 o
   6   9   6       75.65       88.39      8.46 o
   7   9   6        8.52       13.18      9.25 o
   8   9   6      125.12      134.40     11.93 o
   9   9   6       13.56        7.31     11.84 o
  10   9   6      193.26      161.76     10.52 o
 -15  10   6       16.26        5.61     15.02 o
 -14  10   6      131.33      139.39     25.52 o
 -13  10   6      174.98      158.90     12.30 o
 -12  10   6       17.22       10.90     11.27 o
 -11  10   6       76.40       60.82      9.24 o
 -10  10   6       15.90       19.44      7.77 o
  -9  10   6      254.50      231.76      7.99 o
  -8  10   6        5.32        7.60      7.87 o
  -7  10   6      274.31      294.11     21.20 o
  -6  10   6       31.51       38.80     10.47 o
  -5  10   6       21.94       69.70     11.96 o
  -4  10   6        0.27       28.27     11.74 o
  -3  10   6      598.92      590.16      9.37 o
  -2  10   6        2.42        5.29     18.17 o
  -1  10   6       10.38       -2.36     10.10 o
   0  10   6      218.43      217.02     14.43 o
   1  10   6      272.17      257.40      9.98 o
   2  10   6        8.38        8.10      9.05 o
   3  10   6       13.55       21.17      9.05 o
   4  10   6        3.98       18.43      9.06 o
   5  10   6       72.86       96.10     13.44 o
   6  10   6       41.72       58.91     20.34 o
   7  10   6      115.30      102.50      9.82 o
   8  10   6       10.12       19.31      9.84 o
   9  10   6       19.49       32.24     14.22 o
 -13  11   6        6.03       -2.46      9.69 o
 -12  11   6       93.99      101.77      9.84 o
 -11  11   6        7.28       32.09     11.84 o
 -10  11   6       29.04       31.39      7.92 o
  -9  11   6       46.93       60.24      7.60 o
  -8  11   6       21.22       29.39      7.28 o
  -7  11   6        3.79        1.57      7.32 o
  -6  11   6       69.93       59.62      9.25 o
  -5  11   6       19.69       21.07      9.41 o
  -4  11   6      115.32      121.70      9.46 o
  -3  11   6        2.33        4.73      8.95 o
  -2  11   6        7.09       -1.38      9.16 o
  -1  11   6      311.31      289.87      9.77 o
   0  11   6       82.49       78.21      8.66 o
   1  11   6      114.98      113.36      7.56 o
   2  11   6       52.97       37.80      9.36 o
   3  11   6        8.90       16.33      9.46 o
   4  11   6       54.42       50.22      9.67 o
   5  11   6       48.33       40.23     12.89 o
   6  11   6        5.06        2.87      9.77 o
   7  11   6       61.00       60.30      9.63 o
 -10  12   6       45.25       37.67      9.32 o
  -9  12   6       14.77       21.59      7.25 o
  -8  12   6        9.72       10.36      7.36 o
  -7  12   6      143.51      145.34      9.92 o
  -6  12   6        4.65       15.95     13.47 o
  -5  12   6       49.82       55.11      8.51 o
  -4  12   6       74.66       80.76      9.83 o
  -3  12   6       22.63       22.90      8.51 o
  -2  12   6        2.78       19.78      9.46 o
  -1  12   6       53.93       52.19      8.38 o
   0  12   6       73.81       88.14     14.94 o
   1  12   6       75.68       80.07     16.24 o
   2  12   6        0.71       -8.51      8.51 o
   3  12   6       83.69       77.23      8.73 o
   4  12   6        0.62        5.50      9.92 o
   5  12   6      105.14       81.35     18.34 o
  -6  13   6       55.09       61.57      8.77 o
  -5  13   6      128.44       99.62      8.09 o
  -4  13   6       38.01       38.36      7.85 o
  -3  13   6       28.45       59.43     10.03 o
  -2  13   6      135.34      143.77      8.11 o
  -1  13   6        0.11        4.40     10.13 o
   0  13   6       28.12       26.76     10.08 o
 -21   1   7        0.18        3.68     10.75 o
 -20   1   7       31.86       48.98     10.75 o
 -19   1   7       77.54       98.45      9.71 o
 -18   1   7       25.87       31.38      9.36 o
 -17   1   7      111.16      131.83      8.74 o
 -16   1   7       10.75       14.09      7.77 o
 -15   1   7      475.28      439.91      8.27 o
 -14   1   7      147.78      138.49      8.07 o
 -13   1   7       22.45       36.50      7.54 o
 -12   1   7       95.15      107.39      7.80 o
 -11   1   7       60.61       71.04      7.91 o
 -10   1   7       11.41       11.14      7.67 o
  -9   1   7      636.67      571.37      9.55 o
  -8   1   7      441.09      426.23      7.82 o
  -7   1   7     1253.57     1349.32     13.43 o
  -6   1   7     1343.46     1432.76      9.74 o
  -5   1   7      150.74      184.04      6.95 o
  -4   1   7      589.88      692.33     16.27 o
  -3   1   7     3616.74     3692.98     51.88 o
  -2   1   7       42.35       65.89      9.36 o
  -1   1   7     1306.43     1425.41     11.03 o
   0   1   7     4104.50     4225.16     46.86 o
   1   1   7     2183.41     2204.45     55.34 o
   2   1   7      122.12       92.87      9.24 o
   3   1   7     1199.75     1163.71     30.44 o
   4   1   7      383.66      390.49      8.92 o
   5   1   7      524.39      484.58     10.22 o
   6   1   7        8.40        6.02      8.69 o
   7   1   7       16.54       11.18      6.71 o
   8   1   7      107.44      124.01      7.61 o
   9   1   7      382.60      388.52      9.63 o
  10   1   7       33.37       31.95      6.89 o
  11   1   7       94.15       90.43      7.01 o
  12   1   7       12.81       24.17      6.49 o
  13   1   7        2.35        8.76      7.24 o
  14   1   7       26.33       48.61      8.33 o
  15   1   7      183.22      189.37      8.35 o
 -21   2   7        4.58       11.56     12.03 o
 -20   2   7       13.87       11.91     10.50 o
 -19   2   7        0.20        4.74     10.02 o
 -18   2   7       20.71       10.77     12.24 o
 -17   2   7        0.23       15.42      8.73 o
 -16   2   7       56.09       50.02      8.71 o
 -15   2   7      383.71      348.68     11.17 o
 -14   2   7       11.09       29.39      7.06 o
 -13   2   7      327.10      321.93      8.02 o
 -12   2   7      596.44      610.81     16.27 o
 -11   2   7      243.73      245.44      7.76 o
 -10   2   7      128.31      143.48      7.08 o
  -9   2   7      409.30      424.32      7.87 o
  -8   2   7      520.30      557.61      8.83 o
  -7   2   7      110.54      106.90      9.17 o
  -6   2   7      295.95      324.30      6.74 o
  -5   2   7      556.37      533.07     15.09 o
  -4   2   7       10.86       16.50      7.66 o
  -3   2   7      203.98      207.29      8.45 o
  -2   2   7      441.51      484.77     18.45 o
  -1   2   7       15.90       23.97      9.25 o
   0   2   7       35.19       27.15      8.33 o
   1   2   7      124.36      129.46      8.03 o
   2   2   7       89.59       98.24      7.08 o
   3   2   7       85.97       92.18     22.33 o
   4   2   7      442.09      471.79      9.10 o
   5   2   7      369.75      412.05     25.26 o
   6   2   7      164.65      186.19     11.27 o
   7   2   7       30.84       41.34     10.62 o
   8   2   7      116.39      125.82     11.26 o
   9   2   7        1.20       -3.09      9.25 o
  10   2   7      123.78      127.71      9.09 o
  11   2   7        5.30       10.70      7.81 o
  12   2   7       13.99       16.57      7.97 o
  13   2   7       21.32       21.98      7.33 o
  14   2   7      124.43      131.57     10.85 o
  15   2   7       22.15       24.29     13.48 o
 -21   3   7       11.43        7.70     12.21 o
 -20   3   7        8.63       27.65     11.65 o
 -19   3   7        0.36       21.66     11.37 o
 -18   3   7       96.47       87.56     11.56 o
 -17   3   7        3.93       -8.00     24.19 o
 -16   3   7       44.67       50.63     11.18 o
 -15   3   7       59.50       75.21     10.25 o
 -14   3   7      265.33      273.75     14.01 o
 -13   3   7      144.73      139.27      7.65 o
 -12   3   7     1089.64     1082.22     20.80 o
 -11   3   7       24.39       29.54      7.68 o
 -10   3   7       24.88       33.32     12.64 o
  -9   3   7     1024.06      973.63     17.94 o
  -8   3   7      196.65      206.43      9.16 o
  -7   3   7     2815.67     2827.34     71.13 o
  -6   3   7       36.04       58.36      9.00 o
  -5   3   7      303.57      259.16      7.63 o
  -4   3   7      709.53      815.67     16.93 o
  -3   3   7      410.82      395.11      9.85 o
  -2   3   7       18.56       25.70      8.79 o
  -1   3   7     1231.71     1207.67      9.61 o
   0   3   7      754.40      744.67     11.43 o
   1   3   7       70.75       67.74     10.71 o
   2   3   7       11.09       19.87      6.73 o
   3   3   7      174.23      172.95     16.76 o
   4   3   7        2.67      -10.53     10.53 o
   5   3   7       43.63       55.71     20.47 o
   6   3   7        0.32        7.57      8.49 o
   7   3   7        2.80        7.53      7.42 o
   8   3   7        4.49       13.68     10.52 o
   9   3   7        1.54       12.14     10.62 o
  10   3   7        7.05       11.73      7.28 o
  11   3   7      109.22      104.47      9.41 o
  12   3   7      121.77      152.60     11.34 o
  13   3   7       10.74        1.14      9.06 o
  14   3   7       32.80       37.20      8.64 o
 -21   4   7       10.84       39.17     12.21 o
 -20   4   7       45.27       73.23     22.86 o
 -19   4   7       13.82       12.12     46.52 o
 -18   4   7       18.05       15.14      9.38 o
 -17   4   7       31.55       39.67     17.55 o
 -16   4   7       66.31       65.52      9.34 o
 -15   4   7      132.90      151.89     12.63 o
 -14   4   7      117.23      110.22      9.24 o
 -13   4   7      545.08      655.70    170.18 o
 -12   4   7      532.75      419.98     71.76 o
 -11   4   7      116.85      106.14      7.47 o
 -10   4   7      664.10      645.34     13.38 o
  -9   4   7      302.72      283.56      8.31 o
  -8   4   7      758.44      761.75     14.00 o
  -7   4   7       46.86       51.83      8.79 o
  -6   4   7       61.56       45.23      8.84 o
  -5   4   7      223.51      231.94     15.64 o
  -4   4   7      200.50      201.36     16.33 o
  -3   4   7        1.96        3.81      6.71 o
  -2   4   7       78.81       96.84      8.90 o
  -1   4   7      308.01      303.80     13.02 o
   0   4   7      104.43      102.53      8.90 o
   1   4   7        0.24        4.39      6.88 o
   2   4   7      528.79      588.67     14.81 o
   3   4   7      369.08      400.59      9.61 o
   4   4   7      436.58      464.71      9.76 o
   5   4   7        0.67      -13.29     13.29 o
   6   4   7        1.24       16.90      8.60 o
   7   4   7       72.89       51.95     10.52 o
   8   4   7      436.42      410.83     12.12 o
   9   4   7       14.10       23.84      9.44 o
  10   4   7       84.00       91.83     21.40 o
  11   4   7       41.04       55.92      9.16 o
  12   4   7      438.68      439.18     16.48 o
  13   4   7      128.95      109.44     10.02 o
  14   4   7        0.64       -4.78     10.59 o
 -20   5   7       16.18        8.57     12.76 o
 -19   5   7       78.34       72.25     14.62 o
 -18   5   7       35.45       55.09     11.03 o
 -17   5   7      139.48      125.77      9.29 o
 -16   5   7        0.10       17.94     22.73 o
 -15   5   7       71.22       84.91     10.81 o
 -14   5   7      100.32       83.43     10.90 o
 -13   5   7     1112.24     1048.56     11.03 o
 -12   5   7      532.24      596.16     11.76 o
 -11   5   7       37.45       59.67     14.35 o
 -10   5   7      588.79      564.97     18.53 o
  -9   5   7       41.22       50.65      7.12 o
  -8   5   7       13.27        3.69      6.83 o
  -7   5   7      340.54      361.33     15.08 o
  -6   5   7      669.58      686.62     24.67 o
  -5   5   7      145.74      138.11      6.95 o
  -4   5   7        1.75        9.27      7.47 o
  -3   5   7      276.53      244.14      9.31 o
  -2   5   7      106.36      122.66      8.70 o
  -1   5   7      734.38      721.29     11.39 o
   0   5   7      950.81      947.45     29.00 o
   1   5   7      406.44      397.21     26.07 o
   2   5   7      733.01      741.84     15.13 o
   3   5   7       94.56      100.52      8.85 o
   4   5   7      102.37      104.75      7.74 o
   5   5   7      840.90      886.05     19.48 o
   6   5   7      129.12      123.97     10.99 o
   7   5   7     1085.95     1012.29     13.79 o
   8   5   7        0.39       23.32     21.53 o
   9   5   7       67.59       63.07     11.47 o
  10   5   7      319.13      312.57     12.40 o
  11   5   7      153.91      164.30      9.82 o
  12   5   7       80.86       77.63      9.82 o
  13   5   7      115.39      103.41     11.66 o
 -19   6   7        2.99       14.08     23.26 o
 -18   6   7       99.26      104.80     14.89 o
 -17   6   7       11.39       -9.04      9.04 o
 -16   6   7      119.32      127.96     27.12 o
 -15   6   7        1.09       -6.35     10.81 o
 -14   6   7      294.75      301.91     11.56 o
 -13   6   7       20.84       12.10      7.90 o
 -12   6   7       21.16       32.21     15.02 o
 -11   6   7       18.78       17.69      7.52 o
 -10   6   7     1045.69     1208.44    149.70 o
  -9   6   7        9.28       13.23      6.64 o
  -8   6   7      150.18      168.76     11.57 o
  -7   6   7        1.07        4.89      6.68 o
  -6   6   7      531.38      530.42     19.85 o
  -5   6   7       37.32       36.84      6.77 o
  -4   6   7     1270.18     1318.22     11.56 o
  -3   6   7        5.75        4.07      9.25 o
  -2   6   7      433.66      430.31     11.11 o
  -1   6   7      284.64      292.34     15.77 o
   0   6   7       77.22       68.67      7.06 o
   1   6   7       67.93       77.04      6.67 o
   2   6   7      437.51      450.60     18.23 o
   3   6   7      113.18      120.89     11.58 o
   4   6   7      233.02      244.87      8.03 o
   5   6   7       14.86       18.03      8.64 o
   6   6   7      492.02      464.18      8.68 o
   7   6   7       52.43       65.91     10.80 o
   8   6   7      141.20      152.95      9.39 o
   9   6   7       43.32       45.14      9.84 o
  10   6   7      741.62      682.96     13.77 o
  11   6   7       55.32       26.61     11.71 o
  12   6   7        9.07       19.76      9.67 o
  13   6   7       84.41       65.85     10.98 o
 -19   7   7        0.56        4.75     10.77 o
 -18   7   7        1.32       -7.58     17.68 o
 -17   7   7       58.73       89.17     15.42 o
 -16   7   7       55.84       70.36     19.54 o
 -15   7   7        2.66        5.89     25.39 o
 -14   7   7        5.07       19.34      9.97 o
 -13   7   7       21.66       45.05     18.34 o
 -12   7   7       62.40       56.66      9.01 o
 -11   7   7       33.72       17.21      7.47 o
 -10   7   7      724.94      670.13     13.05 o
  -9   7   7       42.66       54.40      7.09 o
  -8   7   7        0.26        9.43      6.66 o
  -7   7   7      313.97      319.29     12.28 o
  -6   7   7       72.54       83.07      6.17 o
  -5   7   7        3.59       12.10      9.62 o
  -4   7   7        1.24       12.02      8.64 o
  -3   7   7      453.88      446.51     14.82 o
  -2   7   7        1.50       11.88      7.64 o
  -1   7   7       26.53       24.39      9.45 o
   0   7   7       42.32       34.47      6.83 o
   1   7   7       68.27       79.01      7.85 o
   2   7   7        0.86       12.09      7.43 o
   3   7   7        2.84       19.28      8.49 o
   4   7   7      135.74      139.35      9.20 o
   5   7   7      128.47      122.40      7.95 o
   6   7   7       42.16       47.82      9.71 o
   7   7   7       54.92       57.33     29.38 o
   8   7   7       47.83       40.63     16.35 o
   9   7   7        5.44       -5.47     17.15 o
  10   7   7       66.16       72.79      9.73 o
  11   7   7      116.49      120.30     14.22 o
  12   7   7        6.60       13.87     10.71 o
 -18   8   7        6.51      -12.03     12.03 o
 -17   8   7        5.31       19.43      9.39 o
 -16   8   7       31.75       71.35     21.27 o
 -15   8   7       10.45       15.19      9.34 o
 -14   8   7        5.95       28.98     18.88 o
 -13   8   7        3.10      -11.18     11.18 o
 -12   8   7        1.44        8.69      8.75 o
 -11   8   7       64.61       61.98      8.75 o
 -10   8   7        3.74       12.00      7.80 o
  -9   8   7        2.55        6.86      6.98 o
  -8   8   7       34.10       50.74      6.85 o
  -7   8   7        3.90        2.03      6.71 o
  -6   8   7       19.92       45.56      7.42 o
  -5   8   7       55.87       62.61      8.93 o
  -4   8   7      362.94      378.39     17.69 o
  -3   8   7      607.07      628.03     21.16 o
  -2   8   7      151.64      147.76      8.85 o
  -1   8   7        2.47        0.18      7.42 o
   0   8   7        1.39        3.04      8.90 o
   1   8   7      259.61      281.68      8.22 o
   2   8   7       26.30       30.94     10.36 o
   3   8   7       13.55       26.28     14.67 o
   4   8   7      141.52      138.11      8.55 o
   5   8   7      147.69      148.92      8.72 o
   6   8   7        0.59        4.00      7.71 o
   7   8   7       96.00       91.74      8.00 o
   8   8   7        9.19        1.60     11.27 o
   9   8   7       67.14       67.13     11.94 o
  10   8   7        3.57        6.58     11.96 o
  11   8   7       58.74       69.15     13.54 o
 -16   9   7       39.61       18.68      8.54 o
 -15   9   7       76.10      102.41     18.21 o
 -14   9   7       13.71       21.00      9.43 o
 -13   9   7      108.35      121.35      8.18 o
 -12   9   7       25.47       44.37      8.89 o
 -11   9   7      236.94      224.28      9.30 o
 -10   9   7        0.03       19.10     10.13 o
  -9   9   7      377.73      380.65     11.62 o
  -8   9   7        1.58       -3.76     10.71 o
  -7   9   7      563.50      579.33     14.11 o
  -6   9   7        8.78       19.71      7.87 o
  -5   9   7      199.05      203.02      6.95 o
  -4   9   7       24.59       25.53      7.83 o
  -3   9   7      354.50      344.49      8.63 o
  -2   9   7        0.30       21.57     16.24 o
  -1   9   7      179.22      171.71     10.78 o
   0   9   7      323.60      327.50     15.98 o
   1   9   7      788.24      792.35      9.89 o
   2   9   7       30.84       34.78      7.18 o
   3   9   7      202.50      229.06      9.72 o
   4   9   7        4.79        8.95      8.35 o
   5   9   7       95.60       99.37      8.52 o
   6   9   7       46.08       57.53     10.43 o
   7   9   7      104.23      111.32     10.01 o
   8   9   7       84.33       93.47     11.83 o
   9   9   7        4.01       11.97      9.79 o
  10   9   7       46.67       38.81     17.28 o
 -15  10   7       69.94      110.72     18.88 o
 -14  10   7      136.51      117.80     12.12 o
 -13  10   7      193.22      192.47     10.50 o
 -12  10   7      305.72      342.88     23.93 o
 -11  10   7        2.38        3.73      7.90 o
 -10  10   7      326.03      352.05     36.93 o
  -9  10   7        0.14        3.79      8.49 o
  -8  10   7      901.32      944.78     36.25 o
  -7  10   7      129.84      139.99      8.41 o
  -6  10   7      779.93      783.13     10.26 o
  -5  10   7       24.32       31.26      9.80 o
  -4  10   7      474.36      474.74     29.75 o
  -3  10   7       26.64       27.81      7.87 o
  -2  10   7       73.54       90.73      7.41 o
  -1  10   7      488.91      432.64     16.94 o
   0  10   7     1853.00     1794.46     11.84 o
   1  10   7       15.65       24.25      8.97 o
   2  10   7      153.38      182.70     13.33 o
   3  10   7       11.35       12.09      8.03 o
   4  10   7      119.71      140.42      9.57 o
   5  10   7       19.56       29.16      7.32 o
   6  10   7      183.06      182.53     10.07 o
   7  10   7       35.79       62.39     13.64 o
   8  10   7       68.77       81.97     12.58 o
 -13  11   7        5.36        8.55      8.55 o
 -12  11   7       10.82       21.57      8.55 o
 -11  11   7      157.55      138.59     26.25 o
 -10  11   7        4.03       -9.16      9.16 o
  -9  11   7      304.10      293.88      8.70 o
  -8  11   7       43.60       46.36     15.93 o
  -7  11   7      165.30      183.71     22.06 o
  -6  11   7       27.78       25.30      9.22 o
  -5  11   7      258.35      255.58     11.80 o
  -4  11   7       48.86       70.80      8.19 o
  -3  11   7      241.96      249.31     14.34 o
  -2  11   7        3.87       -1.00      8.91 o
  -1  11   7        1.78       25.11      7.96 o
   0  11   7      504.08      502.36      9.50 o
   1  11   7      459.31      409.13     12.41 o
   2  11   7       25.74       30.67      9.67 o
   3  11   7       89.44       87.64      8.00 o
   4  11   7       99.45      117.32     17.81 o
   5  11   7       34.73       35.92      7.74 o
   6  11   7       36.43       35.22     14.19 o
 -10  12   7      148.40      141.92      9.66 o
  -9  12   7        7.22       22.24      8.88 o
  -8  12   7       96.51      107.96      8.53 o
  -7  12   7       26.71       32.17      9.82 o
  -6  12   7       24.43       24.76      8.51 o
  -5  12   7       23.11       35.60      8.42 o
  -4  12   7       58.91       68.18     11.37 o
  -3  12   7      116.95      130.67     21.46 o
  -2  12   7       53.38       72.81     11.52 o
  -1  12   7       51.54       67.98      7.75 o
   0  12   7        5.46        1.12      8.60 o
   1  12   7      179.87      177.25     10.12 o
   2  12   7       40.87       22.06      9.87 o
   3  12   7       85.44       86.23      8.89 o
 -22   0   8      176.89      112.27     93.71 o
 -21   0   8     1121.49     1198.92     22.60 o
 -20   0   8       12.39       23.72     12.46 o
 -19   0   8     1409.47     1387.34     31.50 o
 -18   0   8       14.10       20.44     11.09 o
 -17   0   8     1797.70     1819.54     30.84 o
 -16   0   8      447.61      426.18     14.94 o
 -15   0   8     2691.19     2746.63     85.07 o
 -14   0   8      673.20      650.71     20.34 o
 -13   0   8     4743.38     4753.81    100.76 o
 -12   0   8     1058.54     1025.39     14.47 o
 -11   0   8     3323.40     3256.50    128.67 o
 -10   0   8     4423.88     4324.54     49.31 o
  -9   0   8     2937.90     2885.40    101.16 o
  -8   0   8     6528.08     6434.48     52.24 o
  -7   0   8     4026.44     3938.85    134.12 o
  -6   0   8    10089.39    10022.34    127.61 o
  -5   0   8     8710.58     8893.96     36.55 o
  -4   0   8      764.62      568.66     11.31 o
  -3   0   8       78.08       48.72     10.10 o
  -2   0   8     6470.71     5960.73     31.10 o
  -1   0   8     5236.30     5473.18     88.79 o
   0   0   8    22563.01    21934.32     53.44 o
   1   0   8     2799.95     3123.18     24.72 o
   2   0   8     2430.60     2253.86     22.33 o
   3   0   8       21.38       48.12     10.10 o
   4   0   8     1025.16      978.85     14.62 o
   5   0   8      254.00      240.33     11.96 o
   6   0   8      322.70      318.49     16.22 o
   7   0   8      160.16      123.62     15.15 o
   8   0   8     1354.65     1430.01     60.48 o
   9   0   8       89.81       78.74     10.90 o
  10   0   8      188.33      182.08      9.68 o
  11   0   8       64.78       57.22      9.38 o
  12   0   8      265.10      247.55     14.22 o
  13   0   8        8.53        7.51      8.18 o
  14   0   8        3.86       19.54     14.22 o
 -22   1   8      184.62      191.80     12.47 o
 -21   1   8       16.75       32.60     10.44 o
 -20   1   8      300.68      299.38     10.49 o
 -19   1   8        2.12       12.67      8.32 o
 -18   1   8     1258.46     1322.98     12.08 o
 -17   1   8      152.57      160.18      9.98 o
 -16   1   8     2720.69     2753.63     49.92 o
 -15   1   8      291.17      298.32      9.85 o
 -14   1   8     2589.56     2637.14     40.29 o
 -13   1   8      470.51      462.44     12.89 o
 -12   1   8      667.96      666.32      9.33 o
 -11   1   8     3649.29     3475.66     18.76 o
 -10   1   8     3835.15     3676.43     38.29 o
  -9   1   8     3558.42     3416.98     26.64 o
  -8   1   8     3836.17     3895.50     48.89 o
  -7   1   8     9220.13     9207.82     19.96 o
  -6   1   8      765.29      800.45      8.19 o
  -5   1   8     6932.28     6491.98     69.10 o
  -4   1   8       28.96       29.63      7.52 o
  -3   1   8     6885.98     6668.75     46.28 o
  -2   1   8     2015.09     2039.91     13.15 o
  -1   1   8      769.32      630.82     10.66 o
   0   1   8     2095.88     2189.84     25.55 o
   1   1   8     6578.32     6680.96     46.01 o
   2   1   8      476.98      476.42     11.65 o
   3   1   8     2323.17     2247.97     31.37 o
   4   1   8      268.29      275.21     11.70 o
   5   1   8     1428.41     1280.43     15.02 o
   6   1   8       15.85       -2.82     10.06 o
   7   1   8      739.57      785.50     12.86 o
   8   1   8      651.84      625.96      9.19 o
   9   1   8      436.42      438.12      9.75 o
  10   1   8       62.49       73.64      7.81 o
  11   1   8      184.27      176.58      8.17 o
  12   1   8       36.45       41.52      7.17 o
  13   1   8       94.76       94.84      8.34 o
  14   1   8      127.88      133.49     22.42 o
 -21   2   8      101.37      103.71     11.48 o
 -20   2   8        1.84       16.15     10.25 o
 -19   2   8      457.52      462.95     54.56 o
 -18   2   8       45.23       50.36     10.86 o
 -17   2   8      938.06     1000.18     19.49 o
 -16   2   8      355.66      359.96      9.67 o
 -15   2   8     1105.65     1126.36     19.49 o
 -14   2   8      457.36      462.09     13.87 o
 -13   2   8      200.03      200.80     10.94 o
 -12   2   8     1265.08     1291.25     19.49 o
 -11   2   8     3014.50     2986.12     56.44 o
 -10   2   8     2012.56     1987.24     24.97 o
  -9   2   8       21.26       30.87      6.64 o
  -8   2   8     1821.50     1663.28     39.14 o
  -7   2   8     1120.01     1152.55     19.50 o
  -6   2   8     6723.96     6582.52     56.79 o
  -5   2   8       16.68       19.91      7.80 o
  -4   2   8     4092.96     4091.45     85.21 o
  -3   2   8      327.38      281.01      9.51 o
  -2   2   8     5634.06     5406.29     70.49 o
  -1   2   8      347.96      338.25      8.49 o
   0   2   8     3679.55     3584.98     44.74 o
   1   2   8      592.91      535.77     12.30 o
   2   2   8     3258.64     3261.21     14.61 o
   3   2   8     1060.29     1055.20     13.23 o
   4   2   8     1794.04     1744.94     13.22 o
   5   2   8      627.92      690.54     28.48 o
   6   2   8      296.06      349.99      9.05 o
   7   2   8      854.72      832.57     12.45 o
   8   2   8      756.17      762.20     16.61 o
   9   2   8      377.15      382.80      9.71 o
  10   2   8      187.05      210.95      7.67 o
  11   2   8      188.95      181.88      7.47 o
  12   2   8      115.68      122.10      7.94 o
  13   2   8       74.75       83.90     12.21 o
  14   2   8       47.48       50.21      8.74 o
 -21   3   8        0.98        1.73     11.84 o
 -20   3   8      173.05      173.04     12.41 o
 -19   3   8        0.62        1.24     11.56 o
 -18   3   8      400.27      448.73     27.25 o
 -17   3   8       21.11       30.57      9.82 o
 -16   3   8     1122.17     1152.59     21.90 o
 -15   3   8      257.14      237.98     10.35 o
 -14   3   8      293.59      310.23      9.16 o
 -13   3   8      367.11      389.89      9.44 o
 -12   3   8     2403.64     2383.68     28.97 o
 -11   3   8     2045.28     2161.25    239.91 o
 -10   3   8      867.29      887.09     20.54 o
  -9   3   8     2584.14     2534.83     48.81 o
  -8   3   8      921.54      913.01     11.74 o
  -7   3   8     3198.94     3182.36     44.21 o
  -6   3   8       27.84       34.06      9.66 o
  -5   3   8     1837.76     1693.60     14.69 o
  -4   3   8      205.24      225.36      8.28 o
  -3   3   8     4009.06     4045.68    107.90 o
  -2   3   8        2.83        9.27      5.98 o
  -1   3   8     3562.37     3423.71     40.20 o
   0   3   8        1.71        6.24      9.87 o
   1   3   8     3750.89     3703.92     61.25 o
   2   3   8       35.10       40.41      7.55 o
   3   3   8     1164.52     1101.59     17.98 o
   4   3   8      332.36      354.09     12.23 o
   5   3   8      624.22      668.19     29.77 o
   6   3   8      167.43      155.56      9.57 o
   7   3   8      940.28      881.56     14.36 o
   8   3   8       27.64       21.67     11.00 o
   9   3   8      592.27      570.61     22.60 o
  10   3   8      183.16      174.43     17.06 o
  11   3   8      518.31      543.82     25.52 o
  12   3   8      417.74      396.11     15.16 o
  13   3   8       39.82       48.33      7.84 o
 -21   4   8      331.71      327.25     23.26 o
 -20   4   8        4.30        9.13      9.93 o
 -19   4   8      562.38      532.09     18.61 o
 -18   4   8        3.89       -9.28     11.18 o
 -17   4   8      456.17      530.35     12.41 o
 -16   4   8      276.12      263.12     17.28 o
 -15   4   8     1514.58     1530.07     13.27 o
 -14   4   8      381.79      386.92     15.58 o
 -13   4   8      570.31      573.26     18.65 o
 -12   4   8      999.84      966.01     20.35 o
 -11   4   8     3771.43     3780.37     30.70 o
 -10   4   8      338.84      352.51      9.66 o
  -9   4   8     1672.62     1643.84     35.07 o
  -8   4   8     1230.14     1175.84     40.54 o
  -7   4   8     2325.88     2281.50     64.98 o
  -6   4   8     1990.26     1806.22     55.51 o
  -5   4   8     2137.64     2194.86     70.50 o
  -4   4   8     4106.79     4039.92     75.55 o
  -3   4   8      845.42      803.16      8.76 o
  -2   4   8     2512.14     2431.65     30.44 o
  -1   4   8     1041.59     1070.43     12.37 o
   0   4   8     2019.38     1927.29     12.43 o
   1   4   8      540.05      529.31     13.79 o
   2   4   8     4767.31     4743.89     40.83 o
   3   4   8      641.80      629.55     11.53 o
   4   4   8      662.42      669.82     10.44 o
   5   4   8      108.89      130.58     10.80 o
   6   4   8      679.25      714.66     12.30 o
   7   4   8        9.44       29.52      8.60 o
   8   4   8     1309.71     1299.87     29.38 o
   9   4   8       32.95       37.98     11.09 o
  10   4   8       97.78       94.64     11.56 o
  11   4   8       20.64       25.54      9.31 o
  12   4   8      426.96      402.76     11.97 o
  13   4   8       61.38       40.26      8.70 o
 -20   5   8      332.66      354.51     13.25 o
 -19   5   8        4.11       -3.46     11.84 o
 -18   5   8      345.97      291.13     10.54 o
 -17   5   8        2.07        0.90     11.37 o
 -16   5   8      199.62      207.63      9.39 o
 -15   5   8      499.44      491.31     12.12 o
 -14   5   8     1186.66     1258.69     45.33 o
 -13   5   8      367.33      399.38     24.48 o
 -12   5   8     1796.48     1830.89     63.16 o
 -11   5   8      248.77      245.81      8.65 o
 -10   5   8      661.39      660.26     19.60 o
  -9   5   8      635.98      611.40     24.98 o
  -8   5   8     1314.90     1307.84     42.94 o
  -7   5   8     1352.44     1324.46     13.70 o
  -6   5   8      975.38      918.24      8.91 o
  -5   5   8     1451.97     1428.34     24.17 o
  -4   5   8      985.26      941.39     17.00 o
  -3   5   8      581.81      562.90      7.33 o
  -2   5   8      643.74      679.68     19.45 o
  -1   5   8     4207.53     4143.13     27.66 o
   0   5   8     1559.26     1477.37     63.59 o
   1   5   8      650.19      636.86     29.60 o
   2   5   8       21.63       16.33      7.60 o
   3   5   8     1030.89     1042.67     12.78 o
   4   5   8      782.06      824.25     25.66 o
   5   5   8     1236.80     1214.45     11.67 o
   6   5   8        3.32       17.52      8.75 o
   7   5   8      991.70      933.30     19.41 o
   8   5   8        0.28       -1.29     10.50 o
   9   5   8      519.40      518.16     10.92 o
  10   5   8       16.24       28.22      9.54 o
  11   5   8      243.67      245.58     10.32 o
  12   5   8       31.08       28.19     11.27 o
 -20   6   8        7.92       25.26     16.75 o
 -19   6   8       28.53       46.03      9.79 o
 -18   6   8      228.88      294.75     12.31 o
 -17   6   8       26.29       10.40     15.15 o
 -16   6   8        5.33       15.02     11.28 o
 -15   6   8       89.51      124.86     23.39 o
 -14   6   8      114.07      103.35      8.08 o
 -13   6   8      135.63      134.68     11.96 o
 -12   6   8      214.71      238.48     10.86 o
 -11   6   8       22.78       28.63      6.86 o
 -10   6   8        3.19       -2.78      6.98 o
  -9   6   8      113.04      118.21      6.48 o
  -8   6   8      472.05      449.55     16.73 o
  -7   6   8      299.26      295.49      7.32 o
  -6   6   8      433.39      417.98     10.74 o
  -5   6   8       97.31      112.44      7.05 o
  -4   6   8      977.24      968.00     12.68 o
  -3   6   8       73.00       93.05      9.00 o
  -2   6   8     1775.94     1748.97     18.22 o
  -1   6   8     1381.63     1373.47     34.31 o
   0   6   8       11.34        8.49      8.27 o
   1   6   8      115.18      100.76      6.80 o
   2   6   8     1426.83     1424.53     13.44 o
   3   6   8       17.71        2.94      7.66 o
   4   6   8     1451.20     1433.08     22.83 o
   5   6   8        0.86       -0.10      8.84 o
   6   6   8      748.84      759.58    391.06 o
   7   6   8       56.82       51.19     59.28 o
   8   6   8      360.57      393.18    243.12 o
   9   6   8       54.56       86.44     54.50 o
  10   6   8      112.40       94.57     48.12 o
  11   6   8       85.94       94.99     35.11 o
  12   6   8      271.23      251.93     16.65 o
 -19   7   8       35.64       37.68     45.06 o
 -18   7   8       35.54       48.38     23.93 o
 -17   7   8        3.51      -18.48     18.48 o
 -16   7   8       32.44       44.26      9.59 o
 -15   7   8       10.19       21.09      9.29 o
 -14   7   8       11.68       29.62     28.98 o
 -13   7   8       84.82      110.72     14.22 o
 -12   7   8      335.23      361.63     12.85 o
 -11   7   8       46.59       55.68      7.75 o
 -10   7   8        2.35       11.41      7.76 o
  -9   7   8       83.54       79.40      6.80 o
  -8   7   8       23.05       15.70      7.40 o
  -7   7   8      187.76      197.56      7.67 o
  -6   7   8       58.84       71.70      7.41 o
  -5   7   8      150.72      143.76      6.96 o
  -4   7   8      178.34      191.68     12.53 o
  -3   7   8     1190.11     1205.33     10.36 o
  -2   7   8      710.19      713.65     27.66 o
  -1   7   8        5.97       22.33      7.22 o
   0   7   8      180.14      168.99      7.83 o
   1   7   8      986.69      983.51     12.38 o
   2   7   8        0.31        2.11      7.48 o
   3   7   8      541.04      570.22     15.48 o
   4   7   8       17.77       21.93      8.74 o
   5   7   8      746.42      719.99     11.42 o
   6   7   8       15.56       26.26      7.71 o
   7   7   8      581.02      587.38     33.90 o
   8   7   8        0.35        0.42      9.20 o
   9   7   8      248.00      256.98     10.43 o
  10   7   8       77.09       79.50     12.21 o
  11   7   8       97.22       80.87     12.93 o
 -18   8   8       51.20       21.15     35.49 o
 -17   8   8       43.21       16.93     48.25 o
 -16   8   8       24.27       13.01     26.05 o
 -15   8   8      170.80      163.38     53.83 o
 -14   8   8        1.30      -11.47     11.47 o
 -13   8   8      395.22      412.46     25.92 o
 -12   8   8       13.84       10.13      9.17 o
 -11   8   8      258.90      286.14     17.46 o
 -10   8   8       23.42       35.59     10.04 o
  -9   8   8       78.19      108.60     11.93 o
  -8   8   8      242.04      249.21      6.69 o
  -7   8   8      422.20      424.73      7.27 o
  -6   8   8       42.85       40.84      6.26 o
  -5   8   8      752.80      741.51     30.13 o
  -4   8   8      344.69      356.67      7.73 o
  -3   8   8     1378.49     1404.67     40.27 o
  -2   8   8      245.58      253.62      9.77 o
  -1   8   8      119.00      144.12     20.31 o
   0   8   8      409.25      442.48     21.84 o
   1   8   8      257.38      274.39      9.72 o
   2   8   8      267.28      277.44     12.38 o
   3   8   8      186.54      193.38     11.74 o
   4   8   8      798.59      781.73     11.50 o
   5   8   8        8.68       21.19      7.99 o
   6   8   8      584.96      554.65     14.25 o
   7   8   8       35.83       74.17     21.53 o
   8   8   8      280.21      262.69     10.62 o
   9   8   8      150.55      161.59     12.58 o
  10   8   8       61.83       71.46     10.93 o
 -16   9   8      106.42       68.82     53.97 o
 -15   9   8       23.75       -5.32     16.62 o
 -14   9   8      167.73      170.37     23.26 o
 -13   9   8       19.37       11.51     14.22 o
 -12   9   8      251.63      264.74     16.22 o
 -11   9   8       18.63        6.31      8.73 o
 -10   9   8      406.09      416.30     11.55 o
  -9   9   8        1.56        8.40      7.07 o
  -8   9   8      175.61      197.07     11.01 o
  -7   9   8      269.29      253.32     11.89 o
  -6   9   8      708.92      736.11     33.21 o
  -5   9   8      296.23      314.58     10.11 o
  -4   9   8     1010.85     1002.96     28.05 o
  -3   9   8      158.93      177.34      8.12 o
  -2   9   8      279.29      293.83      8.51 o
  -1   9   8       65.80       85.33      9.16 o
   0   9   8       70.96       74.29     10.87 o
   1   9   8      163.89      168.53      9.61 o
   2   9   8      797.81      770.99     10.01 o
   3   9   8      652.22      661.22     27.71 o
   4   9   8      125.41      137.21     12.16 o
   5   9   8      428.21      432.03     19.06 o
   6   9   8       20.30       40.96      8.54 o
   7   9   8      224.02      233.51     15.82 o
   8   9   8        0.97       11.37     13.03 o
 -15  10   8       36.00       15.29     19.94 o
 -14  10   8        0.59        8.57     23.13 o
 -13  10   8       46.61       60.83     11.94 o
 -12  10   8       48.76       39.86      8.76 o
 -11  10   8       23.42       27.31      8.94 o
 -10  10   8       31.09       44.99      8.41 o
  -9  10   8       24.16       39.70      7.44 o
  -8  10   8       47.14       36.46      8.21 o
  -7  10   8       39.71       51.46      6.22 o
  -6  10   8       14.91        8.54     11.66 o
  -5  10   8      123.10      142.80     12.21 o
  -4  10   8       14.18       32.62      7.96 o
  -3  10   8       27.34       42.04      8.03 o
  -2  10   8      609.85      568.94     14.48 o
  -1  10   8      193.50      185.78      8.47 o
   0  10   8       41.09       68.22      9.46 o
   1  10   8       25.40       18.12     16.49 o
   2  10   8      113.04      138.02     19.75 o
   3  10   8       26.16       37.50      8.22 o
   4  10   8      214.91      207.95     11.83 o
   5  10   8       12.37        8.47      8.64 o
   6  10   8      180.25      177.57     14.41 o
   7  10   8        5.27       16.78      8.74 o
 -13  11   8       14.86       16.75     17.81 o
 -12  11   8        6.85       11.21      8.58 o
 -11  11   8       30.89       33.68      9.61 o
 -10  11   8       21.27       36.71      9.10 o
  -9  11   8       33.81       25.39      8.03 o
  -8  11   8       68.52       85.62      8.45 o
  -7  11   8        2.02       -7.04      7.24 o
  -6  11   8       22.12       23.34      9.46 o
  -5  11   8       31.52       48.62     11.35 o
  -4  11   8        1.93       25.28      7.16 o
  -3  11   8       34.24       32.33      7.30 o
  -2  11   8        1.22       -7.23      7.23 o
  -1  11   8      339.23      325.98     12.52 o
   0  11   8        1.71       23.16      9.27 o
   1  11   8        6.54       18.35     16.42 o
   2  11   8       17.30       11.60     10.05 o
   3  11   8      132.50      129.78      7.86 o
   4  11   8        3.42        4.72      9.87 o
   5  11   8       69.79       70.54     14.81 o
  -9  12   8       90.54      117.85     14.34 o
  -8  12   8        3.82       23.24     12.16 o
  -7  12   8       16.85       15.03      8.47 o
  -6  12   8       24.73       29.41     15.31 o
  -5  12   8       17.97       29.69     13.08 o
  -4  12   8       43.76       18.97      9.97 o
  -3  12   8       22.02       12.88      8.45 o
  -2  12   8       90.04       93.80      7.84 o
  -1  12   8       11.94       16.07      8.66 o
   0  12   8      109.98      100.70      7.89 o
   1  12   8       37.35       43.83      9.97 o
 -22   1   9        3.62        3.04     11.50 o
 -21   1   9        7.03       15.73      8.84 o
 -20   1   9        5.23       16.48      8.38 o
 -19   1   9       47.59       59.89      8.90 o
 -18   1   9       22.94       40.16      8.34 o
 -17   1   9       19.12       22.03      7.03 o
 -16   1   9       24.30       39.81      7.84 o
 -15   1   9      203.05      191.82      8.20 o
 -14   1   9        0.26        5.20      7.68 o
 -13   1   9       62.44       78.52      9.58 o
 -12   1   9     1004.02      978.68      9.99 o
 -11   1   9     1601.83     1505.36     12.51 o
 -10   1   9        0.59       11.49      7.60 o
  -9   1   9       41.77       34.56      5.79 o
  -8   1   9        1.59        6.12      6.30 o
  -7   1   9      632.65      644.12      8.98 o
  -6   1   9     1881.96     1946.59     14.58 o
  -5   1   9      559.00      545.90     11.05 o
  -4   1   9      735.28      704.42      7.27 o
  -3   1   9      402.71      401.65     10.08 o
  -2   1   9      937.84      914.01     10.53 o
  -1   1   9      254.51      247.78      9.96 o
   0   1   9       50.40       37.11      6.66 o
   1   1   9      322.86      340.18      9.64 o
   2   1   9      845.64      841.28     18.61 o
   3   1   9       82.79      107.32     10.52 o
   4   1   9      363.60      350.78     12.36 o
   5   1   9        3.23       12.52      8.54 o
   6   1   9       50.68       57.05     17.55 o
   7   1   9        2.21       -0.90     10.94 o
   8   1   9      112.56      110.00      7.07 o
   9   1   9       24.69       32.92      7.71 o
  10   1   9       24.13       10.21      8.74 o
  11   1   9        6.91        4.86      6.48 o
  12   1   9       22.00       26.94      6.72 o
  13   1   9       17.89       24.12      8.94 o
 -21   2   9        4.96      -10.00     10.72 o
 -20   2   9       79.21      100.90      9.42 o
 -19   2   9        0.31        1.22      8.92 o
 -18   2   9        0.88        2.15      8.62 o
 -17   2   9       31.34       32.99      6.67 o
 -16   2   9        7.23        3.87      6.95 o
 -15   2   9      152.77      139.43      8.03 o
 -14   2   9      187.16      160.38      8.10 o
 -13   2   9       51.32       54.96      7.05 o
 -12   2   9     2944.00     2821.29     52.95 o
 -11   2   9      175.57      175.90      6.77 o
 -10   2   9       80.13       90.97      7.61 o
  -9   2   9      229.02      224.30      8.06 o
  -8   2   9        6.48       18.91      7.47 o
  -7   2   9        1.19       -0.68      7.44 o
  -6   2   9      578.50      580.95      9.52 o
  -5   2   9     2027.98     2011.35     28.50 o
  -4   2   9      659.57      665.48     17.84 o
  -3   2   9      460.33      449.55     14.72 o
  -2   2   9        5.11       17.48      8.49 o
  -1   2   9      529.80      493.45      7.88 o
   0   2   9      157.65      182.42      9.66 o
   1   2   9      281.74      268.73      8.13 o
   2   2   9       42.08       32.43     10.71 o
   3   2   9      500.04      473.45     10.07 o
   4   2   9       61.97       84.80     16.62 o
   5   2   9       99.70      110.22     13.26 o
   6   2   9      259.63      224.66      7.23 o
   7   2   9      468.48      417.65      8.40 o
   8   2   9        3.22        3.48      9.78 o
   9   2   9        4.76       12.99      6.75 o
  10   2   9       39.08       43.85      7.91 o
  11   2   9        3.17        3.56      8.21 o
  12   2   9       46.61       58.66      8.27 o
  13   2   9       15.05       19.92      8.60 o
 -21   3   9       76.23       90.48     12.41 o
 -20   3   9       90.69      130.73     14.49 o
 -19   3   9       97.62       73.55     11.56 o
 -18   3   9       32.13       41.62      8.63 o
 -17   3   9       96.04       90.30      9.95 o
 -16   3   9      229.44      233.73     18.00 o
 -15   3   9       48.80       66.67     16.29 o
 -14   3   9        5.04        1.36      6.64 o
 -13   3   9      843.24      834.48     13.97 o
 -12   3   9       20.71       30.49      6.80 o
 -11   3   9      330.83      339.74      9.76 o
 -10   3   9        1.29       -0.03      7.32 o
  -9   3   9       31.71       19.70      7.02 o
  -8   3   9       85.17       77.30      8.54 o
  -7   3   9      145.56      144.28     12.26 o
  -6   3   9      216.73      234.90     14.19 o
  -5   3   9      180.27      175.94     14.42 o
  -4   3   9     2058.37     2065.64     45.24 o
  -3   3   9        6.61       -3.21      8.49 o
  -2   3   9      436.03      393.61     13.01 o
  -1   3   9       88.67       87.05     12.56 o
   0   3   9      109.05      117.91      8.99 o
   1   3   9      870.84      826.32     17.22 o
   2   3   9       47.47       39.43     11.61 o
   3   3   9      214.93      204.83     12.13 o
   4   3   9       66.97       70.82      6.68 o
   5   3   9      601.90      557.64     15.32 o
   6   3   9      166.65      142.13      9.05 o
   7   3   9       42.46       40.28      7.03 o
   8   3   9       10.88        8.97     13.08 o
   9   3   9      271.23      242.76      8.45 o
  10   3   9        1.19       10.27      6.47 o
  11   3   9       74.15       79.96     11.36 o
  12   3   9        3.70       11.77      8.34 o
 -21   4   9       18.98       21.80     12.41 o
 -20   4   9        1.56        2.39     11.65 o
 -19   4   9        4.30       14.77     11.65 o
 -18   4   9        7.33       14.31     11.27 o
 -17   4   9       21.90        8.25     15.42 o
 -16   4   9       22.41       17.96      9.07 o
 -15   4   9        4.60       17.86      8.45 o
 -14   4   9       71.86       76.84      9.60 o
 -13   4   9        9.75       20.44      7.70 o
 -12   4   9      427.38      464.33     10.25 o
 -11   4   9       14.07        8.31      7.61 o
 -10   4   9        0.77       19.94      9.04 o
  -9   4   9        1.47       -2.95     10.91 o
  -8   4   9      145.04      136.22      7.02 o
  -7   4   9      140.40      149.97      7.73 o
  -6   4   9      390.56      390.67     20.59 o
  -5   4   9      508.48      499.16      8.84 o
  -4   4   9       38.09       56.71      8.70 o
  -3   4   9     1297.30     1245.75     30.01 o
  -2   4   9      507.09      515.42     24.86 o
  -1   4   9       68.40       87.70     10.10 o
   0   4   9      512.49      486.63      9.37 o
   1   4   9      433.37      434.82      8.30 o
   2   4   9       74.29       75.96      5.84 o
   3   4   9      434.31      437.43      6.99 o
   4   4   9       58.79       50.51      9.70 o
   5   4   9      605.78      602.10     25.12 o
   6   4   9      358.01      379.47     11.94 o
   7   4   9      155.59      160.81      6.74 o
   8   4   9      622.47      631.36     14.23 o
   9   4   9       64.91       61.71      9.72 o
  10   4   9        2.49        4.45      8.03 o
  11   4   9        6.03       15.48      7.56 o
  12   4   9      104.72       98.63      7.91 o
 -20   5   9        1.52        2.31     14.62 o
 -19   5   9        8.28       15.38     11.83 o
 -18   5   9       32.43       57.42     11.56 o
 -17   5   9      145.55      151.08     12.76 o
 -16   5   9        2.06       -7.76     11.00 o
 -15   5   9      126.56      146.47     11.96 o
 -14   5   9       75.71       89.08     11.90 o
 -13   5   9      621.92      608.62     21.56 o
 -12   5   9       15.22       31.60      9.33 o
 -11   5   9      326.44      329.79     10.06 o
 -10   5   9      306.49      291.11      9.20 o
  -9   5   9      765.28      781.64     28.02 o
  -8   5   9      796.64      750.89     10.25 o
  -7   5   9      434.31      425.69      8.64 o
  -6   5   9     1019.46     1043.64     15.52 o
  -5   5   9      923.61      927.23     18.79 o
  -4   5   9     2792.31     2549.32    267.77 o
  -3   5   9       34.58       53.48      7.67 o
  -2   5   9      236.86      221.76      8.75 o
  -1   5   9      229.18      263.76      8.07 o
   0   5   9      932.11      932.10     15.09 o
   1   5   9        4.07       -7.57      7.57 o
   2   5   9     1029.88      985.87     10.84 o
   3   5   9      114.87      112.87      7.68 o
   4   5   9     1008.81     1006.36     10.00 o
   5   5   9        4.87       -7.50      8.85 o
   6   5   9      631.61      634.82     13.29 o
   7   5   9      165.10      163.17     11.46 o
   8   5   9        1.78       10.43     12.49 o
   9   5   9        7.67        4.08      9.20 o
  10   5   9       50.86       68.14     19.81 o
  11   5   9       48.16       56.95      7.66 o
 -19   6   9       51.98       31.80     10.13 o
 -18   6   9       98.77       95.97      9.97 o
 -17   6   9        1.41       -2.59     13.43 o
 -16   6   9      141.93      148.37     17.55 o
 -15   6   9        9.35       21.27     10.90 o
 -14   6   9      178.66      209.61     22.20 o
 -13   6   9       89.75       90.48      8.06 o
 -12   6   9      820.07      810.90     15.02 o
 -11   6   9     1315.01     1278.63     20.50 o
 -10   6   9       27.34       37.53      7.26 o
  -9   6   9        6.96       17.77      6.66 o
  -8   6   9      361.46      345.17      7.48 o
  -7   6   9      732.88      722.77     17.04 o
  -6   6   9      419.82      428.70     10.32 o
  -5   6   9      711.81      675.45      9.23 o
  -4   6   9     1043.53     1015.83     23.48 o
  -3   6   9     1732.05     1708.91     37.39 o
  -2   6   9       83.99       95.13      7.77 o
  -1   6   9      313.69      322.37     10.11 o
   0   6   9      129.73      135.15      7.77 o
   1   6   9     1256.32     1216.68     13.63 o
   2   6   9       25.44       40.22     12.11 o
   3   6   9      716.90      693.51     17.75 o
   4   6   9        3.93       23.65      8.54 o
   5   6   9      402.52      395.55     47.43 o
   6   6   9       55.98       37.08     29.77 o
   7   6   9      170.81      137.52     20.74 o
   8   6   9       30.45       29.10     39.61 o
   9   6   9       43.81       48.25     43.07 o
  10   6   9      101.19      104.72     63.01 o
  11   6   9       21.63       20.44     11.84 o
 -18   7   9       10.52        6.51     11.84 o
 -17   7   9       11.48       44.12     11.56 o
 -16   7   9        0.82       12.04     11.18 o
 -15   7   9        1.72       -9.76     23.13 o
 -14   7   9        8.77       40.60      9.10 o
 -13   7   9       22.80       19.54      8.06 o
 -12   7   9       24.80       16.08      7.30 o
 -11   7   9      133.55      133.46     13.43 o
 -10   7   9      408.37      399.97     15.92 o
  -9   7   9      168.46      165.19      9.01 o
  -8   7   9      219.37      209.95      7.08 o
  -7   7   9       77.68       87.28      9.75 o
  -6   7   9       40.02       31.61      6.59 o
  -5   7   9       98.71      102.41      9.02 o
  -4   7   9      713.12      713.42     10.79 o
  -3   7   9      344.95      357.55     12.85 o
  -2   7   9       19.29       20.22      7.68 o
  -1   7   9      252.62      289.81     22.11 o
   0   7   9      504.38      509.00      9.87 o
   1   7   9        6.81       32.29      9.49 o
   2   7   9       17.52       48.06      8.80 o
   3   7   9      154.45      144.73      9.05 o
   4   7   9      213.81      209.94     13.99 o
   5   7   9      164.89      156.99      8.27 o
   6   7   9      113.96       82.77      9.39 o
   7   7   9      130.26      147.94     11.75 o
   8   7   9       32.53        3.32     13.16 o
   9   7   9       16.34        5.36      9.69 o
  10   7   9       27.87       53.29     12.39 o
 -17   8   9       52.33       39.48      9.88 o
 -16   8   9       35.21       17.71     28.98 o
 -15   8   9        0.71       -3.78      7.99 o
 -14   8   9       10.53       34.45     11.18 o
 -13   8   9       41.89       40.28      7.91 o
 -12   8   9        2.43       12.28      8.42 o
 -11   8   9       63.60       61.92      7.37 o
 -10   8   9       43.91       35.37      7.98 o
  -9   8   9       76.44       85.68      6.23 o
  -8   8   9        0.12        7.97      6.59 o
  -7   8   9       54.19       48.13      7.07 o
  -6   8   9        0.08        8.88      7.84 o
  -5   8   9      115.99      131.33      6.69 o
  -4   8   9      259.33      275.43      9.46 o
  -3   8   9       35.68       32.73      9.41 o
  -2   8   9      113.56      118.96     14.76 o
  -1   8   9      119.03      118.38     14.39 o
   0   8   9       92.26       91.86      7.96 o
   1   8   9      105.89      107.10      9.21 o
   2   8   9        0.60        7.68     10.22 o
   3   8   9      105.41      119.34     14.59 o
   4   8   9      519.98      492.76     10.59 o
   5   8   9       11.08       34.03      9.21 o
   6   8   9       74.79       82.97     11.91 o
   7   8   9       23.61       25.93     13.16 o
   8   8   9       86.53       79.12     12.31 o
   9   8   9        2.36       13.22      9.93 o
 -16   9   9       36.16       46.95     22.46 o
 -15   9   9       31.74       22.82     15.69 o
 -14   9   9       79.39       70.04     26.45 o
 -13   9   9       47.90       56.20     20.47 o
 -12   9   9      150.40      165.78      9.37 o
 -11   9   9        0.36        4.13      9.37 o
 -10   9   9      699.20      646.73     27.49 o
  -9   9   9      150.20      136.22      6.84 o
  -8   9   9        4.11       25.75      7.05 o
  -7   9   9       26.04       31.16      8.02 o
  -6   9   9      383.77      351.94      8.44 o
  -5   9   9        0.32       -1.23      7.07 o
  -4   9   9      311.61      307.91     11.73 o
  -3   9   9        0.13        7.88      6.85 o
  -2   9   9      107.51       88.87      8.67 o
  -1   9   9       49.88       69.12      7.81 o
   0   9   9      521.98      535.20     15.15 o
   1   9   9       31.74       42.79      8.03 o
   2   9   9        3.65        9.18      8.12 o
   3   9   9       18.08       10.18      9.51 o
   4   9   9       63.56       68.90     13.48 o
   5   9   9       12.35       12.24      9.15 o
   6   9   9      112.98      107.84     10.08 o
   7   9   9       18.69       18.58     11.83 o
 -14  10   9       20.96        6.95     19.94 o
 -13  10   9      182.92      154.54     21.53 o
 -12  10   9       16.63       18.68      8.37 o
 -11  10   9      303.52      272.18      9.71 o
 -10  10   9        7.22        7.06      8.54 o
  -9  10   9      285.89      278.50     14.20 o
  -8  10   9      106.72      102.57      7.45 o
  -7  10   9      141.28      154.18      6.76 o
  -6  10   9       18.72       18.14      7.05 o
  -5  10   9      185.96      184.00      8.54 o
  -4  10   9        1.88        8.42     15.62 o
  -3  10   9      266.30      236.61     19.24 o
  -2  10   9        6.82       13.38      8.15 o
  -1  10   9      246.16      239.58      8.60 o
   0  10   9       40.52       40.73      9.22 o
   1  10   9      304.65      287.45     21.45 o
   2  10   9        6.77        8.18      9.41 o
   3  10   9        6.87       18.87      8.29 o
   4  10   9        0.45        7.11      9.72 o
   5  10   9       65.92       58.49      9.91 o
   6  10   9        0.77        2.16     10.53 o
 -12  11   9      137.59      150.93     12.47 o
 -11  11   9        2.31       -4.73      9.44 o
 -10  11   9      104.21       94.12      8.20 o
  -9  11   9        0.13       -0.45      7.36 o
  -8  11   9       68.82       70.80      7.88 o
  -7  11   9       14.86       37.37      7.24 o
  -6  11   9       82.20       88.04      7.41 o
  -5  11   9       81.31       81.74      8.19 o
  -4  11   9       31.66       34.33      8.19 o
  -3  11   9       40.38       58.70      8.38 o
  -2  11   9       85.96      113.11      9.67 o
  -1  11   9       25.64       10.01      8.35 o
   0  11   9       40.55       32.65      7.68 o
   1  11   9       16.30       31.00      9.94 o
   2  11   9       29.36       28.32     12.37 o
   3  11   9        4.65       12.76      9.98 o
  -8  12   9       21.50       32.46     12.05 o
  -7  12   9       15.39       17.90      7.02 o
  -6  12   9       42.27       42.70     11.91 o
  -5  12   9        1.80        6.75      7.64 o
  -4  12   9       80.44       88.00      9.65 o
  -3  12   9        9.93       17.40      7.80 o
  -2  12   9      169.43      178.43     10.39 o
  -1  12   9        8.28       20.72      8.86 o
 -22   0  10      614.80      618.86     31.50 o
 -21   0  10       29.10       22.02     13.34 o
 -20   0  10      449.55      391.96     22.07 o
 -19   0  10        3.98       15.44     11.27 o
 -18   0  10      709.60      699.72     14.10 o
 -17   0  10        1.61        3.85     10.81 o
 -16   0  10     1001.18      978.05     29.24 o
 -15   0  10      156.13      150.60      9.29 o
 -14   0  10       82.66      104.88     10.90 o
 -13   0  10     2069.40     2081.51     16.35 o
 -12   0  10     3832.88     3840.68    100.89 o
 -11   0  10      104.56       94.07      9.34 o
 -10   0  10      859.27      860.25     13.35 o
  -9   0  10     1079.14     1089.57     27.78 o
  -8   0  10     1272.16     1250.73     11.65 o
  -7   0  10      752.43      762.05     12.22 o
  -6   0  10      760.95      692.12     12.12 o
  -5   0  10      273.95      260.12      9.32 o
  -4   0  10       31.17       40.29     11.70 o
  -3   0  10      438.90      432.65     11.75 o
  -2   0  10      734.35      717.01     10.60 o
  -1   0  10      301.08      279.14     15.69 o
   0   0  10     1960.96     1957.44     21.00 o
   1   0  10      954.62      981.24     17.81 o
   2   0  10      661.41      647.07     13.29 o
   3   0  10      338.74      345.87     11.70 o
   4   0  10      464.44      445.56     13.03 o
   5   0  10       11.88       19.67     14.89 o
   6   0  10      276.20      288.71     11.96 o
   7   0  10     1910.48     1764.70     17.81 o
   8   0  10       73.21       76.35     13.69 o
   9   0  10      180.83      197.20     18.21 o
  10   0  10       17.78       25.16      9.29 o
  11   0  10      151.32      147.02     17.01 o
  12   0  10       36.60       36.85     21.53 o
 -22   1  10       29.01       52.40     15.60 o
 -21   1  10      292.47      282.84     10.07 o
 -20   1  10       59.37       53.70      8.34 o
 -19   1  10      404.75      376.24      8.69 o
 -18   1  10      102.62      104.21      8.21 o
 -17   1  10      571.96      552.62     14.16 o
 -16   1  10      137.56      136.73      8.01 o
 -15   1  10      548.00      551.44      9.03 o
 -14   1  10      474.46      484.30      8.77 o
 -13   1  10       98.33      104.75      7.81 o
 -12   1  10     2473.33     2432.23     29.74 o
 -11   1  10     1850.76     1790.79     32.16 o
 -10   1  10       80.08       90.64      7.01 o
  -9   1  10      263.82      244.40     34.93 o
  -8   1  10      153.09      142.75      8.36 o
  -7   1  10      700.08      738.04     10.78 o
  -6   1  10     1024.87     1024.14      9.53 o
  -5   1  10       28.42       42.73     10.63 o
  -4   1  10     1148.04     1165.54     15.92 o
  -3   1  10       73.28       78.82     16.32 o
  -2   1  10      677.40      704.23     12.91 o
  -1   1  10     1328.43     1268.42     22.32 o
   0   1  10     1058.86     1065.40     12.25 o
   1   1  10      134.61      148.94     10.77 o
   2   1  10     1095.85     1077.06     12.87 o
   3   1  10       33.51       43.04      8.60 o
   4   1  10      278.60      275.30     10.77 o
   5   1  10       29.76       23.68      8.65 o
   6   1  10       96.74      105.59      7.71 o
   7   1  10       28.15       34.32      7.16 o
   8   1  10      756.71      733.81      8.85 o
   9   1  10       62.41       67.05      7.06 o
  10   1  10      328.94      351.32     16.58 o
  11   1  10        1.66        5.69      7.36 o
  12   1  10      215.61      236.28     14.62 o
 -21   2  10       16.13       32.34      9.49 o
 -20   2  10      105.27      100.81      9.73 o
 -19   2  10        5.44       15.52      8.97 o
 -18   2  10       98.83      111.41      8.17 o
 -17   2  10      170.68      195.86      7.51 o
 -16   2  10      372.80      355.52     14.58 o
 -15   2  10      983.86      959.07     17.96 o
 -14   2  10       51.13       53.65      7.12 o
 -13   2  10      217.44      219.98      7.98 o
 -12   2  10       99.59      108.58      7.84 o
 -11   2  10      879.82      873.78     21.27 o
 -10   2  10       95.48       87.46      6.87 o
  -9   2  10     1114.73     1122.89     16.18 o
  -8   2  10       61.16       65.96      6.34 o
  -7   2  10     2014.55     1966.35     31.27 o
  -6   2  10        6.76       19.72      6.59 o
  -5   2  10      508.69      469.14     24.96 o
  -4   2  10      258.53      279.89     10.89 o
  -3   2  10     1497.92     1493.96     10.82 o
  -2   2  10      422.98      427.89      7.78 o
  -1   2  10      797.91      765.23      9.87 o
   0   2  10      543.96      543.02     12.81 o
   1   2  10      477.68      495.02      9.67 o
   2   2  10        3.05       18.96      8.46 o
   3   2  10      570.23      576.92     11.93 o
   4   2  10       55.03       49.33      8.31 o
   5   2  10      959.10      944.80     19.12 o
   6   2  10        0.65       18.91      8.85 o
   7   2  10      490.72      505.61     10.03 o
   8   2  10        3.70       -7.62     16.71 o
   9   2  10      546.46      539.03     89.01 o
  10   2  10       22.21       20.93     10.26 o
  11   2  10      164.08      154.43      8.74 o
  12   2  10       22.26       22.40      6.98 o
 -21   3  10      186.38      192.82     13.06 o
 -20   3  10        6.01       18.30     14.62 o
 -19   3  10      113.28       93.14     11.80 o
 -18   3  10      115.60      129.81     10.16 o
 -17   3  10      300.03      295.59     19.75 o
 -16   3  10      265.75      281.92      9.44 o
 -15   3  10      505.93      542.78     22.06 o
 -14   3  10      446.52      441.48      9.59 o
 -13   3  10       97.73       97.53      7.27 o
 -12   3  10       33.16       40.55      7.68 o
 -11   3  10      384.34      383.82     16.40 o
 -10   3  10      794.24      794.93     23.17 o
  -9   3  10      190.11      183.34     17.76 o
  -8   3  10      963.18      937.40     12.34 o
  -7   3  10      137.81      130.11      7.77 o
  -6   3  10      738.95      703.02     25.22 o
  -5   3  10     1198.59     1251.95     15.71 o
  -4   3  10      938.72      915.10     15.28 o
  -3   3  10      163.64      186.41      9.95 o
  -2   3  10     2857.38     2785.09     22.32 o
  -1   3  10     1179.81     1125.28      9.40 o
   0   3  10       24.85       25.17      7.26 o
   1   3  10        4.76       -0.37     10.57 o
   2   3  10     2213.82     2173.06     16.60 o
   3   3  10       38.89       21.46      9.85 o
   4   3  10      628.67      627.91     18.35 o
   5   3  10        0.02       -4.76      7.61 o
   6   3  10      521.27      553.66     16.19 o
   7   3  10        0.44       -8.12     16.26 o
   8   3  10      376.80      369.65     21.46 o
   9   3  10        0.74       12.28     13.34 o
  10   3  10      185.49      193.01      7.63 o
  11   3  10       32.33       34.55      7.64 o
 -21   4  10        4.64       30.26     12.30 o
 -20   4  10       63.50       92.37     38.42 o
 -19   4  10       21.03        9.04     16.75 o
 -18   4  10      636.94      687.04     15.02 o
 -17   4  10        6.78        6.06      9.09 o
 -16   4  10      997.93      965.40     10.94 o
 -15   4  10        0.80        3.49      8.09 o
 -14   4  10      934.15      912.72     23.26 o
 -13   4  10      279.48      275.98     16.80 o
 -12   4  10     2053.75     2046.62     20.83 o
 -11   4  10      212.13      210.81     10.28 o
 -10   4  10      859.13      866.39     25.69 o
  -9   4  10      448.58      481.69     17.92 o
  -8   4  10     1059.52     1021.78     14.07 o
  -7   4  10      990.70      988.50     20.41 o
  -6   4  10     1024.52      998.23     13.23 o
  -5   4  10      766.95      735.86     20.24 o
  -4   4  10     1225.22     1280.22     19.15 o
  -3   4  10     1387.76     1414.59     17.35 o
  -2   4  10     2761.40     2717.28     19.73 o
  -1   4  10       37.64       50.94      7.38 o
   0   4  10       13.48       15.28      7.48 o
   1   4  10     2354.59     2335.64     21.07 o
   2   4  10       71.35       91.20      6.17 o
   3   4  10      481.37      488.91      9.55 o
   4   4  10      272.61      269.51      8.10 o
   5   4  10      542.46      535.77     18.09 o
   6   4  10        1.39       -1.00     10.35 o
   7   4  10      180.91      179.23     13.65 o
   8   4  10      180.54      188.44      8.38 o
   9   4  10      682.48      672.53     19.31 o
  10   4  10       11.43       31.67     10.58 o
  11   4  10      133.50      131.43     10.28 o
 -20   5  10        0.76       -9.84      9.84 o
 -19   5  10      359.83      342.80     10.85 o
 -18   5  10       19.14       24.86     15.29 o
 -17   5  10      344.10      358.57     12.21 o
 -16   5  10       78.18       99.10     19.01 o
 -15   5  10      761.21      774.16     20.57 o
 -14   5  10       43.67       47.96      8.13 o
 -13   5  10      903.54      903.11     26.06 o
 -12   5  10       10.02       13.94     11.00 o
 -11   5  10      827.85      815.75     24.78 o
 -10   5  10       55.68       50.01      6.85 o
  -9   5  10     1217.81     1276.25     11.99 o
  -8   5  10      997.89      976.11     14.27 o
  -7   5  10     1253.37     1224.56     18.78 o
  -6   5  10     1232.17     1184.49     24.15 o
  -5   5  10     1663.22     1647.47     31.90 o
  -4   5  10     1389.46     1382.26     10.52 o
  -3   5  10      857.43      824.08    126.47 o
  -2   5  10      178.21      179.41      7.90 o
  -1   5  10      127.37      122.68     10.13 o
   0   5  10     1811.43     1776.10     22.79 o
   1   5  10      256.14      267.75      7.47 o
   2   5  10      691.24      690.50     18.69 o
   3   5  10       70.41       73.09      5.76 o
   4   5  10      883.97      904.18      8.45 o
   5   5  10        0.64       11.30      7.93 o
   6   5  10      641.09      668.09     10.34 o
   7   5  10        9.11        9.17      7.30 o
   8   5  10      439.46      475.00     10.10 o
   9   5  10      135.67      120.12      8.45 o
  10   5  10       21.24       34.59      8.32 o
 -19   6  10        9.16       15.93     12.12 o
 -18   6  10       65.22       58.30     32.03 o
 -17   6  10        7.74       16.62      8.27 o
 -16   6  10      467.04      483.64     40.94 o
 -15   6  10        4.80       20.50      9.24 o
 -14   6  10      311.91      281.42      9.71 o
 -13   6  10       75.72       91.73     10.86 o
 -12   6  10      374.99      383.10     17.42 o
 -11   6  10      422.44      431.54      8.09 o
 -10   6  10       34.54       43.27      6.27 o
  -9   6  10      251.91      253.70     12.20 o
  -8   6  10      765.16      763.63     10.78 o
  -7   6  10      829.66      826.25     21.30 o
  -6   6  10      233.57      234.13      6.65 o
  -5   6  10     1810.80     1770.55     13.58 o
  -4   6  10      325.38      312.03      6.76 o
  -3   6  10      642.31      649.06      7.95 o
  -2   6  10        2.01       -5.74      5.74 o
  -1   6  10      927.63      966.82     12.09 o
   0   6  10        2.30       -4.45      7.47 o
   1   6  10     1731.44     1646.08     35.64 o
   2   6  10        0.43        0.76     12.46 o
   3   6  10      518.44      519.71     10.34 o
   4   6  10       62.48       48.92     28.64 o
   5   6  10      874.95      889.08     28.45 o
   6   6  10       32.79       37.84      7.97 o
   7   6  10      373.78      363.96     10.99 o
   8   6  10       66.34       56.15     24.72 o
   9   6  10       51.92       36.18     14.91 o
  10   6  10      132.29      155.78     42.11 o
 -18   7  10       11.96       30.51     32.03 o
 -17   7  10        4.05       -4.65      9.70 o
 -16   7  10        8.74       23.30     13.69 o
 -15   7  10      399.80      405.47     12.50 o
 -14   7  10        0.64        3.58      8.02 o
 -13   7  10      140.98      141.58      8.94 o
 -12   7  10       18.71       28.89      7.32 o
 -11   7  10      612.30      596.86     19.61 o
 -10   7  10      594.50      584.51     21.83 o
  -9   7  10       20.10       25.42      6.73 o
  -8   7  10      509.80      494.32      7.86 o
  -7   7  10      570.66      549.31     15.45 o
  -6   7  10      680.79      650.06     27.07 o
  -5   7  10       84.98       89.05      5.48 o
  -4   7  10      163.86      163.72      7.10 o
  -3   7  10      278.66      293.04      6.94 o
  -2   7  10     2206.86     2178.43     45.45 o
  -1   7  10       12.78        7.59      6.69 o
   0   7  10     1061.95     1078.89      9.47 o
   1   7  10      105.48      102.90      7.23 o
   2   7  10     1215.91     1234.57     22.31 o
   3   7  10        2.78       13.67      7.60 o
   4   7  10      310.02      315.86     10.03 o
   5   7  10      107.37      120.18     23.44 o
   6   7  10      331.35      338.38     12.63 o
   7   7  10       71.29       54.93     12.10 o
   8   7  10      213.20      191.08      9.21 o
   9   7  10       97.14       75.55     14.09 o
 -17   8  10       15.46       17.88     12.10 o
 -16   8  10       98.58      137.71     28.05 o
 -15   8  10        4.27       -8.08      8.08 o
 -14   8  10      538.62      601.31     37.75 o
 -13   8  10        2.25       11.34      7.16 o
 -12   8  10      503.44      521.47     19.50 o
 -11   8  10       53.33       71.72      8.20 o
 -10   8  10      484.48      504.87     14.58 o
  -9   8  10      480.07      454.66     12.55 o
  -8   8  10     1007.68      987.23     26.59 o
  -7   8  10       78.06       96.61     13.19 o
  -6   8  10      437.95      456.29     11.32 o
  -5   8  10      322.82      315.96      6.60 o
  -4   8  10      596.65      600.54     11.20 o
  -3   8  10     1314.84     1349.52     18.50 o
  -2   8  10       57.64       63.97      7.05 o
  -1   8  10      325.08      337.35      9.72 o
   0   8  10       69.20       71.07      8.15 o
   1   8  10      503.77      498.50     21.36 o
   2   8  10       12.25        9.20      7.87 o
   3   8  10      805.83      755.75      9.32 o
   4   8  10       68.04       87.18      7.64 o
   5   8  10      248.62      250.25      9.15 o
   6   8  10       25.78       25.36     13.03 o
   7   8  10      118.78      120.81     13.29 o
 -16   9  10        0.23        1.57     13.96 o
 -15   9  10      237.55      238.35     28.58 o
 -14   9  10        0.62       -5.18      8.27 o
 -13   9  10      445.47      435.53     14.53 o
 -12   9  10       30.55       40.24      8.47 o
 -11   9  10      465.76      483.89     15.66 o
 -10   9  10       89.84       93.76      7.26 o
  -9   9  10      611.18      587.89      7.90 o
  -8   9  10       85.70      100.45      7.22 o
  -7   9  10      534.51      556.72     18.75 o
  -6   9  10      222.36      241.41     13.47 o
  -5   9  10      562.46      548.72     10.63 o
  -4   9  10      390.03      420.75     20.62 o
  -3   9  10      308.84      321.03     11.49 o
  -2   9  10      354.29      354.15     20.81 o
  -1   9  10       74.39       78.55      7.37 o
   0   9  10      510.96      530.43     19.10 o
   1   9  10        0.73       -9.11      9.11 o
   2   9  10      213.47      206.70     13.63 o
   3   9  10      293.68      314.05     14.14 o
   4   9  10      422.31      383.03     10.69 o
   5   9  10       24.55       48.76     21.39 o
   6   9  10       68.63       90.88     20.74 o
 -14  10  10      118.43      119.97     10.23 o
 -13  10  10       65.89       68.28      8.99 o
 -12  10  10      135.93      145.65      9.64 o
 -11  10  10       31.99       32.38      9.12 o
 -10  10  10      135.88      125.26      7.97 o
  -9  10  10      162.56      164.61      7.44 o
  -8  10  10      116.92      120.26      9.67 o
  -7  10  10      204.73      225.44      8.44 o
  -6  10  10       30.49       46.13      7.52 o
  -5  10  10       69.36       94.62      9.40 o
  -4  10  10      117.77      120.82      9.86 o
  -3  10  10      432.90      412.09      7.77 o
  -2  10  10       11.15       16.20      7.25 o
  -1  10  10      295.80      302.17     14.94 o
   0  10  10        0.91        3.18      9.09 o
   1  10  10      298.38      290.46     11.93 o
   2  10  10        0.26        1.29      8.09 o
   3  10  10       51.98       56.61     13.41 o
   4  10  10        4.13       27.73      8.74 o
 -11  11  10       11.94        0.02      7.97 o
 -10  11  10       32.59       29.70      8.05 o
  -9  11  10        2.73       17.44      8.34 o
  -8  11  10       69.67       74.22      6.92 o
  -7  11  10       44.64       46.49      8.35 o
  -6  11  10      158.02      160.64      9.57 o
  -5  11  10        0.32       11.74     13.47 o
  -4  11  10      117.97      118.03      6.18 o
  -3  11  10        0.31        6.49      8.45 o
  -2  11  10      190.58      176.12     13.44 o
  -1  11  10        5.67       20.94      8.45 o
   0  11  10      253.59      235.60      9.42 o
   1  11  10        4.75       -3.42     12.92 o
 -21   1  11        9.53       27.16      9.33 o
 -20   1  11       17.94       33.40      8.74 o
 -19   1  11       95.41      115.98      7.63 o
 -18   1  11      180.85      180.26      7.52 o
 -17   1  11       97.23       97.08      7.94 o
 -16   1  11      321.57      314.50      8.47 o
 -15   1  11      348.31      323.40     10.74 o
 -14   1  11       80.86       88.43      7.71 o
 -13   1  11      444.10      447.77      8.54 o
 -12   1  11        0.46        2.73      6.19 o
 -11   1  11      818.75      822.73      8.63 o
 -10   1  11      662.34      634.01     14.32 o
  -9   1  11      213.37      211.74      6.62 o
  -8   1  11      245.61      241.26      6.72 o
  -7   1  11      171.68      174.00      6.83 o
  -6   1  11        4.36        2.34      7.02 o
  -5   1  11      456.77      466.46      7.54 o
  -4   1  11       44.34       43.93      6.64 o
  -3   1  11      675.32      661.67     11.15 o
  -2   1  11       42.10       43.11      6.86 o
  -1   1  11     1516.69     1427.39     21.86 o
   0   1  11      118.71       94.43     16.75 o
   1   1  11      680.85      673.01     15.29 o
   2   1  11        0.41      -13.56     13.56 o
   3   1  11       48.77       54.00     16.48 o
   4   1  11        6.03       24.93     10.24 o
   5   1  11      127.64      104.24      9.24 o
   6   1  11       18.01       21.73      6.14 o
   7   1  11      175.88      149.13      7.41 o
   8   1  11        3.76       12.30      7.84 o
   9   1  11       11.15       -5.30     13.93 o
  10   1  11        9.42       19.45     10.94 o
  11   1  11        0.45       12.22      7.57 o
 -21   2  11        0.09       -4.93      8.33 o
 -20   2  11        3.71        4.81      8.96 o
 -19   2  11       25.83       32.28      8.55 o
 -18   2  11       32.92       37.43      7.17 o
 -17   2  11       40.82       43.73      7.87 o
 -16   2  11       51.14       54.40      7.74 o
 -15   2  11       98.44      111.10      7.90 o
 -14   2  11       35.25       33.90      7.60 o
 -13   2  11     1418.57     1372.82     23.06 o
 -12   2  11       76.22       88.35      6.49 o
 -11   2  11      460.35      463.15      9.04 o
 -10   2  11     1070.89     1070.90     17.96 o
  -9   2  11      124.14      113.58      7.83 o
  -8   2  11      224.15      225.93      9.48 o
  -7   2  11        2.62       10.39      8.59 o
  -6   2  11      119.60      108.84      8.85 o
  -5   2  11       99.02      115.83      7.00 o
  -4   2  11      327.57      322.25     15.47 o
  -3   2  11      133.43      148.08      8.84 o
  -2   2  11      137.40      131.80      9.20 o
  -1   2  11     1681.20     1655.95     33.77 o
   0   2  11        3.20        3.98     13.72 o
   1   2  11       54.27       66.46      8.65 o
   2   2  11        6.93        4.51     16.35 o
   3   2  11       68.03       85.78     21.93 o
   4   2  11        9.39       22.61      7.14 o
   5   2  11        0.43        0.36      7.35 o
   6   2  11        1.86        8.63      7.71 o
   7   2  11        3.72       12.77      9.65 o
   8   2  11       26.52       29.85      8.57 o
   9   2  11       10.23       24.55      8.17 o
  10   2  11       14.41       26.39      6.80 o
 -21   3  11        8.37       10.25     12.03 o
 -20   3  11        3.80       -3.01     10.98 o
 -19   3  11       79.67       81.92      8.76 o
 -18   3  11       18.09       21.39      8.40 o
 -17   3  11       45.62       59.83      7.87 o
 -16   3  11       55.91       46.31      7.90 o
 -15   3  11       92.83       90.69      9.00 o
 -14   3  11        1.11        7.66      8.65 o
 -13   3  11       23.30        8.20     10.47 o
 -12   3  11       60.58       76.23     10.86 o
 -11   3  11      149.61      142.34     18.20 o
 -10   3  11      163.92      161.31      9.54 o
  -9   3  11      617.08      568.61     13.98 o
  -8   3  11      741.98      756.32     38.41 o
  -7   3  11      172.50      209.87     41.57 o
  -6   3  11       23.74       18.14     12.71 o
  -5   3  11      721.11      721.96     18.97 o
  -4   3  11      503.80      499.46     16.40 o
  -3   3  11        0.75        2.77      7.18 o
  -2   3  11      844.37      836.47     21.72 o
  -1   3  11      131.97      158.23      7.77 o
   0   3  11      781.43      798.31     24.49 o
   1   3  11      238.26      219.33      7.77 o
   2   3  11      788.59      747.90     36.29 o
   3   3  11       20.04        3.87      7.39 o
   4   3  11      127.19      136.63      7.54 o
   5   3  11        1.91        9.85      7.83 o
   6   3  11       87.79       95.89     14.89 o
   7   3  11       50.08       68.51      7.90 o
   8   3  11       91.55       90.57     10.13 o
   9   3  11       78.28       80.44      8.42 o
  10   3  11       22.16       25.93      7.61 o
 -20   4  11       32.26       33.44     12.03 o
 -19   4  11       59.37       74.74      9.64 o
 -18   4  11       10.89        2.29     10.51 o
 -17   4  11        0.62       16.24      9.63 o
 -16   4  11       86.19       93.35      9.39 o
 -15   4  11       54.05       62.73      9.66 o
 -14   4  11      200.20      186.77      9.21 o
 -13   4  11      160.95      144.07     12.28 o
 -12   4  11      112.48      107.02      9.06 o
 -11   4  11       28.26       33.83      7.44 o
 -10   4  11      463.01      454.20     16.70 o
  -9   4  11      397.70      376.41     15.03 o
  -8   4  11      698.91      631.24      8.84 o
  -7   4  11       62.69       63.19      6.91 o
  -6   4  11      746.46      747.85     27.32 o
  -5   4  11       48.44       58.07     12.18 o
  -4   4  11       32.08       55.88     11.10 o
  -3   4  11      642.23      645.79      8.16 o
  -2   4  11       37.53       18.37      7.74 o
  -1   4  11     1179.58     1074.32     23.05 o
   0   4  11      194.60      203.83      9.10 o
   1   4  11      424.42      421.11     10.67 o
   2   4  11       33.30       37.35      8.75 o
   3   4  11       23.82       36.38      6.76 o
   4   4  11        0.45       23.60     10.39 o
   5   4  11      274.78      268.57      8.32 o
   6   4  11        0.67        4.70     12.01 o
   7   4  11       33.58       47.07     20.12 o
   8   4  11       11.01       -7.23      7.93 o
   9   4  11      100.47       94.26     14.13 o
  10   4  11      185.43      156.01     26.02 o
 -20   5  11      135.11      130.20     10.43 o
 -19   5  11       95.78       89.01     20.87 o
 -18   5  11      108.08       97.90     11.84 o
 -17   5  11       80.59       76.95     10.63 o
 -16   5  11      191.32      185.36      8.84 o
 -15   5  11      151.21      135.64      7.50 o
 -14   5  11      205.84      198.35      8.41 o
 -13   5  11      439.15      462.75     12.64 o
 -12   5  11      202.21      207.17      8.32 o
 -11   5  11      754.91      766.14     29.76 o
 -10   5  11        9.18       16.72      6.64 o
  -9   5  11      693.41      652.31     21.64 o
  -8   5  11      206.99      181.00      7.83 o
  -7   5  11      132.27      152.33      7.03 o
  -6   5  11       22.60       32.16      8.49 o
  -5   5  11     1153.51     1119.67     25.86 o
  -4   5  11        0.53        2.48      7.38 o
  -3   5  11      251.51      265.92      7.99 o
  -2   5  11      120.38      119.61      8.63 o
  -1   5  11      209.06      226.04      8.75 o
   0   5  11       34.14       33.66      7.90 o
   1   5  11      102.14      114.87      7.04 o
   2   5  11       45.69       49.80      6.66 o
   3   5  11        3.19        8.19     12.78 o
   4   5  11        0.40       10.70      9.60 o
   5   5  11       70.48       59.26     16.47 o
   6   5  11       49.90       59.22     12.20 o
   7   5  11        1.12       27.27     10.05 o
   8   5  11        8.97       19.10     11.27 o
   9   5  11      124.80      141.91     14.59 o
 -19   6  11       94.29       73.74     10.18 o
 -18   6  11       35.75       14.49      8.46 o
 -17   6  11       71.12       70.40      9.59 o
 -16   6  11      135.49      162.76     13.62 o
 -15   6  11       78.68       87.02      9.05 o
 -14   6  11      260.10      296.11     20.94 o
 -13   6  11      116.75      114.65      7.54 o
 -12   6  11       93.48      109.12      7.36 o
 -11   6  11      170.97      164.31      8.60 o
 -10   6  11     1808.01     1750.57     48.53 o
  -9   6  11       32.71       20.45     10.52 o
  -8   6  11       54.95       82.20     12.43 o
  -7   6  11       20.00       40.23      7.60 o
  -6   6  11      246.51      253.22      7.14 o
  -5   6  11       56.23       68.97      7.90 o
  -4   6  11     1351.33     1312.62     30.35 o
  -3   6  11        0.99        6.07      6.48 o
  -2   6  11       42.55       60.30      8.10 o
  -1   6  11      212.78      207.60      7.26 o
   0   6  11      219.07      218.42      7.90 o
   1   6  11        0.37       12.44      5.73 o
   2   6  11       82.79       66.81     27.59 o
   3   6  11       16.71       15.58      5.45 o
   4   6  11        0.59       16.25      6.93 o
   5   6  11       17.68       19.78     13.51 o
   6   6  11        8.54       22.37     10.28 o
   7   6  11        0.26       13.02      9.51 o
   8   6  11        5.13        7.08      6.69 o
 -18   7  11       18.36       32.37      9.73 o
 -17   7  11       42.40       31.97      9.68 o
 -16   7  11       14.28       10.50      8.08 o
 -15   7  11       81.49       90.87      9.62 o
 -14   7  11       14.78       12.89      8.01 o
 -13   7  11      131.99      150.48      8.55 o
 -12   7  11       12.78       22.21      7.25 o
 -11   7  11      551.14      487.20      8.11 o
 -10   7  11       75.74       76.56     13.89 o
  -9   7  11       92.62       97.88      6.98 o
  -8   7  11      175.31      204.20      9.09 o
  -7   7  11       50.67       53.70      6.05 o
  -6   7  11       21.68       30.89     18.73 o
  -5   7  11       28.86       22.17      7.33 o
  -4   7  11       26.02       28.99      7.60 o
  -3   7  11      554.60      509.59     16.54 o
  -2   7  11      456.44      448.62      8.56 o
  -1   7  11       93.64       90.58      8.13 o
   0   7  11       78.88       88.32      7.64 o
   1   7  11       35.02       35.39      9.72 o
   2   7  11       92.89      111.38      7.24 o
   3   7  11        8.33       23.29      7.08 o
   4   7  11       71.58       71.69      7.98 o
   5   7  11        9.48       18.98      9.49 o
   6   7  11       64.68       72.35      8.29 o
   7   7  11        0.61       15.77      8.48 o
 -17   8  11        3.93        6.75     10.37 o
 -16   8  11       47.00       48.48     27.78 o
 -15   8  11       40.15       29.18      9.82 o
 -14   8  11       41.08       63.78      8.28 o
 -13   8  11        2.08      -12.25     12.25 o
 -12   8  11       56.40       77.14      7.57 o
 -11   8  11        0.33        4.37      6.34 o
 -10   8  11       80.11       74.62      7.15 o
  -9   8  11       10.69       24.24      7.00 o
  -8   8  11       73.34       83.22      7.77 o
  -7   8  11       56.81       56.92      7.37 o
  -6   8  11      130.92      152.46      9.25 o
  -5   8  11       73.69       89.86     12.85 o
  -4   8  11      223.56      218.71      9.13 o
  -3   8  11      429.22      424.13      6.92 o
  -2   8  11        4.34       10.91      6.48 o
  -1   8  11       15.94       22.83      5.88 o
   0   8  11       45.63       55.18     11.25 o
   1   8  11       67.30       66.66      8.22 o
   2   8  11       20.88       29.64      7.28 o
   3   8  11       47.28       35.19     16.94 o
   4   8  11       58.06       54.14      7.50 o
   5   8  11       93.94       96.46     12.63 o
   6   8  11        0.65       -7.15      8.64 o
 -15   9  11       44.91       78.83     12.03 o
 -14   9  11        0.19       -0.85      8.67 o
 -13   9  11       67.15       77.69      8.09 o
 -12   9  11       49.91       70.20     13.09 o
 -11   9  11      105.78       97.67      8.21 o
 -10   9  11        5.90        1.49      8.03 o
  -9   9  11       69.96       69.23      8.10 o
  -8   9  11        2.62       -5.09     10.44 o
  -7   9  11       83.64       93.42     13.81 o
  -6   9  11        2.18       22.15     11.32 o
  -5   9  11       43.21       49.53      7.97 o
  -4   9  11       14.95       25.62      9.59 o
  -3   9  11      232.01      235.82     12.47 o
  -2   9  11        4.99        5.28      6.47 o
  -1   9  11       71.85       78.40      7.13 o
   0   9  11        3.43       18.43     14.45 o
   1   9  11       87.72      127.84      9.52 o
   2   9  11       15.73       15.24      9.92 o
   3   9  11       25.80       35.36      9.90 o
   4   9  11        2.91       20.76     22.31 o
   5   9  11       63.99       88.38     10.23 o
 -13  10  11       97.95       97.20      8.52 o
 -12  10  11       84.31       82.11      8.07 o
 -11  10  11        8.65       18.60      9.12 o
 -10  10  11       56.33       76.29     13.12 o
  -9  10  11       42.47       41.72      7.87 o
  -8  10  11       47.47       61.20      8.83 o
  -7  10  11       50.95       58.86     10.94 o
  -6  10  11      118.94      140.37     10.36 o
  -5  10  11       16.31       33.37      7.10 o
  -4  10  11      103.43      101.93      7.65 o
  -3  10  11       62.08       76.21      7.84 o
  -2  10  11      102.35      128.30     12.89 o
  -1  10  11       27.79       39.12     14.80 o
   0  10  11      219.12      229.25     17.15 o
   1  10  11       16.04       11.33     11.11 o
   2  10  11        4.12       10.73      9.72 o
 -10  11  11        7.98       12.58      6.95 o
  -9  11  11        0.87       26.16     16.58 o
  -8  11  11        8.12       17.54      7.47 o
  -7  11  11      147.52      142.37     13.55 o
  -6  11  11       13.10       16.59      7.54 o
  -5  11  11       17.68        4.77     11.63 o
  -4  11  11        1.23        2.41      7.50 o
  -3  11  11       40.21       61.28     13.32 o
  -2  11  11        0.39        6.84      9.06 o
  -1  11  11       42.89       54.45      7.76 o
 -21   0  12      401.01      405.77     15.07 o
 -20   0  12       85.15       96.61     12.03 o
 -19   0  12        5.05       18.05      9.24 o
 -18   0  12        2.57       13.56     11.28 o
 -17   0  12      396.43      402.63     12.41 o
 -16   0  12        8.17       15.20     10.81 o
 -15   0  12     1067.06     1025.42     12.58 o
 -14   0  12       28.80       27.77     10.90 o
 -13   0  12     1476.64     1487.67     13.39 o
 -12   0  12      189.95      168.95     19.94 o
 -11   0  12     1090.84     1109.41     47.99 o
 -10   0  12       10.90       20.34     10.53 o
  -9   0  12     1617.17     1659.60     42.40 o
  -8   0  12        6.10       18.76      7.61 o
  -7   0  12     2448.06     2406.94     15.88 o
  -6   0  12      109.70      116.82      8.65 o
  -5   0  12     2533.75     2565.46     70.18 o
  -4   0  12      239.70      274.09     15.82 o
  -3   0  12     1898.48     1775.92     41.87 o
  -2   0  12     2133.30     2019.38     18.08 o
  -1   0  12     7444.67     7160.62     29.24 o
   0   0  12      357.10      319.82     16.48 o
   1   0  12       35.82       44.13     10.63 o
   2   0  12      850.27      829.45     14.09 o
   3   0  12      178.73      181.84     15.69 o
   4   0  12     1194.88     1236.99     19.41 o
   5   0  12       72.13       93.84     16.22 o
   6   0  12      355.76      377.24     17.01 o
   7   0  12      303.62      237.74    147.41 o
   8   0  12      836.42      778.10     25.26 o
   9   0  12        0.41       20.18     13.43 o
  10   0  12      117.29      127.89     12.41 o
 -21   1  12        3.40        6.32      8.98 o
 -20   1  12        3.23       25.17      8.74 o
 -19   1  12       13.77       28.40      8.07 o
 -18   1  12      259.78      289.06      8.79 o
 -17   1  12       17.81       27.77      7.77 o
 -16   1  12      452.75      467.45     14.35 o
 -15   1  12        3.13        4.42      6.13 o
 -14   1  12      557.76      567.12     22.18 o
 -13   1  12      258.81      276.23     10.78 o
 -12   1  12     1346.96     1354.49     24.75 o
 -11   1  12      209.01      202.90      6.51 o
 -10   1  12     1064.17     1037.63      9.27 o
  -9   1  12       25.96       37.90      5.58 o
  -8   1  12     1365.16     1299.51     20.54 o
  -7   1  12      670.11      703.89     12.13 o
  -6   1  12     1153.56     1079.86     15.54 o
  -5   1  12      901.75      852.57     32.96 o
  -4   1  12     1012.91      980.39     13.65 o
  -3   1  12     2057.67     1997.67     28.47 o
  -2   1  12     1287.62     1324.34     20.08 o
  -1   1  12      315.74      290.49     19.54 o
   0   1  12     1264.51     1274.48     40.01 o
   1   1  12     2946.77     2915.23     51.84 o
   2   1  12      182.52      211.57     13.69 o
   3   1  12     1007.67     1036.46     27.65 o
   4   1  12       79.88       99.29      8.77 o
   5   1  12      912.50      971.43     28.05 o
   6   1  12       13.66       26.72     10.18 o
   7   1  12      803.65      757.52     35.94 o
   8   1  12        2.67       14.88      9.06 o
   9   1  12      359.86      369.76      8.41 o
  10   1  12        5.41       26.85     12.23 o
 -21   2  12       17.84       17.20      8.70 o
 -20   2  12        1.46        9.65      7.61 o
 -19   2  12      115.14      121.16      8.46 o
 -18   2  12        1.49        1.71      8.07 o
 -17   2  12      109.54      124.26     10.54 o
 -16   2  12       79.39       93.05      7.90 o
 -15   2  12      186.77      197.42      7.35 o
 -14   2  12      644.73      567.37      7.28 o
 -13   2  12      102.23      112.55      7.74 o
 -12   2  12      123.15      105.05      6.52 o
 -11   2  12      686.22      671.68     12.28 o
 -10   2  12      302.79      304.48      6.78 o
  -9   2  12      102.36      100.25      7.02 o
  -8   2  12      155.27      145.92     12.29 o
  -7   2  12     1625.55     1607.93     11.61 o
  -6   2  12     1296.21     1286.72      9.53 o
  -5   2  12      301.29      286.73     21.84 o
  -4   2  12     1278.83     1245.06     22.60 o
  -3   2  12     1111.82     1097.34     16.08 o
  -2   2  12      968.36      949.05     22.19 o
  -1   2  12        1.63        1.24     15.62 o
   0   2  12     1400.20     1328.53     14.83 o
   1   2  12      509.49      481.19     30.17 o
   2   2  12     1609.45     1603.60     42.40 o
   3   2  12       21.11        9.45     15.95 o
   4   2  12      897.43      894.68     11.70 o
   5   2  12       90.06       87.70      8.59 o
   6   2  12      934.02      898.41     37.44 o
   7   2  12        2.81        1.98      9.31 o
   8   2  12      479.96      515.36     23.02 o
   9   2  12        6.85        7.34      9.36 o
 -21   3  12        0.18       12.01      9.31 o
 -20   3  12       68.81       75.23     13.78 o
 -19   3  12        0.45       12.92     12.93 o
 -18   3  12      159.80      180.77     15.98 o
 -17   3  12       15.43        9.15      7.25 o
 -16   3  12      518.33      497.99     22.04 o
 -15   3  12        5.08        9.51      6.83 o
 -14   3  12       48.53       41.98     11.15 o
 -13   3  12      290.82      309.06     10.12 o
 -12   3  12     1565.42     1546.08     13.76 o
 -11   3  12       10.09       23.89     13.09 o
 -10   3  12      314.51      316.17     13.30 o
  -9   3  12      874.15      826.46      9.50 o
  -8   3  12      657.88      637.21     22.05 o
  -7   3  12      593.14      586.11     11.86 o
  -6   3  12      396.62      380.81      9.31 o
  -5   3  12      286.59      286.72      8.01 o
  -4   3  12      795.29      772.06     30.63 o
  -3   3  12      782.65      812.21     14.05 o
  -2   3  12       89.61       83.83      8.94 o
  -1   3  12     1046.34     1041.94     20.76 o
   0   3  12      226.11      220.22      6.60 o
   1   3  12     1112.12     1131.33     19.21 o
   2   3  12      109.28      150.48     23.93 o
   3   3  12      864.90      866.17    211.03 o
   4   3  12        9.49       11.39     12.42 o
   5   3  12      379.84      396.94      9.03 o
   6   3  12        7.48       -1.15     11.93 o
   7   3  12      469.87      459.66     11.40 o
   8   3  12       59.03       52.08      8.29 o
   9   3  12      218.88      176.04     17.81 o
 -20   4  12        0.60       -8.31      9.98 o
 -19   4  12      315.26      342.51     11.42 o
 -18   4  12        0.04       15.47     16.62 o
 -17   4  12      510.52      548.38     17.28 o
 -16   4  12       19.40       27.99      9.31 o
 -15   4  12      839.53      791.64     35.26 o
 -14   4  12        8.26       28.42      9.34 o
 -13   4  12       62.97       59.74     10.86 o
 -12   4  12      321.89      314.69      8.94 o
 -11   4  12     1859.89     1857.63     48.72 o
 -10   4  12       48.31       41.96      7.32 o
  -9   4  12      893.54      912.11     35.02 o
  -8   4  12      132.76      154.61      7.03 o
  -7   4  12     1444.62     1450.25     60.73 o
  -6   4  12      220.22      238.19     13.79 o
  -5   4  12      909.89      980.43     12.15 o
  -4   4  12      411.69      423.99     27.96 o
  -3   4  12      247.01      249.84     16.65 o
  -2   4  12      513.38      523.17      8.19 o
  -1   4  12      416.14      419.26      9.61 o
   0   4  12      485.87      483.38     14.18 o
   1   4  12      318.10      302.22     25.59 o
   2   4  12      841.34      839.12     20.61 o
   3   4  12       52.60       90.09     15.92 o
   4   4  12      398.08      404.66      7.41 o
   5   4  12       32.15       56.57      6.92 o
   6   4  12       34.77       40.88     15.37 o
   7   4  12        6.96       31.74     11.68 o
   8   4  12      276.97      247.58      9.03 o
 -19   5  12        5.99       25.12     11.84 o
 -18   5  12      381.78      372.89     24.52 o
 -17   5  12        3.58       -0.69      7.07 o
 -16   5  12      507.89      469.84     19.07 o
 -15   5  12       10.11       31.31      9.57 o
 -14   5  12      711.20      699.20      9.90 o
 -13   5  12       14.21       34.80     10.65 o
 -12   5  12      274.58      283.48     11.89 o
 -11   5  12      463.82      487.33     28.58 o
 -10   5  12      616.27      632.29     10.13 o
  -9   5  12      460.73      447.82      9.49 o
  -8   5  12     1189.86     1175.37     19.04 o
  -7   5  12      227.18      246.39     17.49 o
  -6   5  12      522.82      550.75     20.26 o
  -5   5  12      162.56      180.93      7.80 o
  -4   5  12       22.82       23.37      7.39 o
  -3   5  12      593.68      635.09     14.47 o
  -2   5  12      282.35      264.62     16.92 o
  -1   5  12      575.89      585.06     12.84 o
   0   5  12       53.92       71.27      6.16 o
   1   5  12      415.71      425.87     12.59 o
   2   5  12       18.81       29.02      6.21 o
   3   5  12       98.96      104.30      8.94 o
   4   5  12      114.93      115.22      7.86 o
   5   5  12      295.34      292.11      7.94 o
   6   5  12        4.43       18.97      9.00 o
   7   5  12       79.20       69.18     12.39 o
   8   5  12       11.69        2.82     10.80 o
 -19   6  12      293.85      276.22     31.37 o
 -18   6  12       34.45       36.02      9.73 o
 -17   6  12       52.43       30.38     10.19 o
 -16   6  12       36.83       41.44     10.21 o
 -15   6  12      257.54      258.39     10.21 o
 -14   6  12      131.94      117.25      7.85 o
 -13   6  12      167.37      150.93      9.67 o
 -12   6  12      374.78      349.80      7.90 o
 -11   6  12       36.71       53.40      6.67 o
 -10   6  12      482.08      487.47     21.03 o
  -9   6  12      416.00      374.01     10.54 o
  -8   6  12      445.65      438.01      7.89 o
  -7   6  12       44.83       51.75      6.13 o
  -6   6  12      953.36      932.94     44.43 o
  -5   6  12       62.43       66.14      5.77 o
  -4   6  12      570.87      552.44     11.74 o
  -3   6  12       41.74       40.36      5.58 o
  -2   6  12      386.36      407.94      7.68 o
  -1   6  12        4.23       21.65      7.87 o
   0   6  12      542.02      537.67     12.66 o
   1   6  12        2.62       18.68      6.17 o
   2   6  12      618.31      591.05    118.82 o
   3   6  12        0.15       18.56      9.17 o
   4   6  12       78.04       74.47     11.66 o
   5   6  12       14.61       22.00      8.47 o
   6   6  12      136.10      139.81      8.84 o
   7   6  12       53.20       69.89     10.72 o
 -18   7  12       70.39       56.94      9.98 o
 -17   7  12      127.09      120.46     18.61 o
 -16   7  12      263.40      268.26     16.35 o
 -15   7  12       18.21       29.62      7.93 o
 -14   7  12       67.78       68.34     10.60 o
 -13   7  12      171.37      189.06      7.50 o
 -12   7  12      320.34      312.14     14.01 o
 -11   7  12      578.36      547.13      7.60 o
 -10   7  12       10.87        2.52      7.67 o
  -9   7  12      554.35      539.63     18.25 o
  -8   7  12        7.87       10.28      5.78 o
  -7   7  12      583.20      538.90      8.17 o
  -6   7  12       15.23        8.26     12.09 o
  -5   7  12      222.72      213.38     15.95 o
  -4   7  12        2.43        5.76      6.36 o
  -3   7  12      641.16      632.70     22.72 o
  -2   7  12       30.43       32.75     11.09 o
  -1   7  12      461.45      444.39      9.75 o
   0   7  12       52.94       61.12     12.59 o
   1   7  12      414.83      421.96      9.58 o
   2   7  12        4.54        3.56     11.55 o
   3   7  12       10.45        2.04     10.67 o
   4   7  12       21.48       24.07     21.34 o
   5   7  12      168.35      155.58      8.82 o
   6   7  12       21.85       19.99      9.87 o
 -16   8  12        3.90       40.12     11.70 o
 -15   8  12      154.34      125.10     16.08 o
 -14   8  12       40.82       61.33      7.71 o
 -13   8  12      251.48      256.78     14.19 o
 -12   8  12       86.71       88.61      6.89 o
 -11   8  12      240.19      227.04     12.93 o
 -10   8  12      251.94      264.85     17.25 o
  -9   8  12      123.47      111.00      8.25 o
  -8   8  12      167.80      175.36      8.52 o
  -7   8  12        7.52       26.93     11.38 o
  -6   8  12      227.19      221.16      9.33 o
  -5   8  12      133.22      138.26      6.57 o
  -4   8  12      133.62      130.82     10.09 o
  -3   8  12       31.78       45.94      6.38 o
  -2   8  12      296.21      279.16      7.72 o
  -1   8  12        7.34        1.59      8.25 o
   0   8  12      191.10      183.57      6.87 o
   1   8  12       15.59       23.07      6.09 o
   2   8  12        3.36        7.22      9.86 o
   3   8  12        9.48       -0.03      6.14 o
   4   8  12      140.33      157.91      7.32 o
   5   8  12        2.04       -7.01      7.01 o
 -15   9  12        1.15       24.28     13.43 o
 -14   9  12      105.35      112.37      8.58 o
 -13   9  12       40.06       42.97      9.54 o
 -12   9  12      197.57      204.61     19.08 o
 -11   9  12       78.98       70.88      8.43 o
 -10   9  12      160.49      170.25     10.05 o
  -9   9  12       88.81       94.95      8.27 o
  -8   9  12      123.50      119.09     11.98 o
  -7   9  12       97.76      112.55      8.97 o
  -6   9  12       26.17       19.36     10.68 o
  -5   9  12      190.92      185.03     11.47 o
  -4   9  12       57.65       61.64      7.01 o
  -3   9  12       96.76      110.68     11.13 o
  -2   9  12        4.59        1.29     10.21 o
  -1   9  12       78.01       86.14     10.13 o
   0   9  12        0.24        5.07     10.13 o
   1   9  12        3.29       17.14      7.43 o
   2   9  12       56.23       45.47      8.98 o
   3   9  12       27.44       52.68      8.60 o
 -12  10  12      100.94       88.82      7.73 o
 -11  10  12       40.74       28.26      7.01 o
 -10  10  12      121.84      106.76     15.39 o
  -9  10  12        4.18       12.62     11.20 o
  -8  10  12       97.93      104.55     13.89 o
  -7  10  12        0.96      -10.56     12.55 o
  -6  10  12      109.40      111.86      9.12 o
  -5  10  12        9.41       19.08      7.47 o
  -4  10  12       78.75       97.18      8.31 o
  -3  10  12        1.31        1.93     10.71 o
  -2  10  12      161.07      146.06      9.25 o
  -1  10  12        0.41       -1.94      7.66 o
   0  10  12       82.19       64.76      7.82 o
  -7  11  12      128.78      124.97     40.14 o
  -6  11  12        1.53       23.90     12.40 o
  -5  11  12       32.99       27.33      7.82 o
 -21   1  13        0.38       10.27      8.22 o
 -20   1  13        0.02        7.76      7.78 o
 -19   1  13       83.64       92.24      7.60 o
 -18   1  13        7.16       14.14     13.93 o
 -17   1  13        7.34        7.46      7.91 o
 -16   1  13        0.40       13.56      6.99 o
 -15   1  13       31.62       32.65      8.31 o
 -14   1  13        1.37        4.71      7.61 o
 -13   1  13        0.97       -5.63      7.71 o
 -12   1  13       44.36       58.13      6.24 o
 -11   1  13       76.62       83.60      7.57 o
 -10   1  13        4.63       -0.38      8.26 o
  -9   1  13        7.79        2.65     10.21 o
  -8   1  13        2.98        1.91      8.53 o
  -7   1  13      246.30      257.75      6.51 o
  -6   1  13       21.57        3.55      8.65 o
  -5   1  13       99.93       89.22      6.29 o
  -4   1  13      140.11      120.63      8.80 o
  -3   1  13       21.31       27.87      9.97 o
  -2   1  13      129.13      114.75     10.62 o
  -1   1  13       79.80       84.38      8.79 o
   0   1  13       66.10       89.59     10.71 o
   1   1  13      209.92      212.75     11.43 o
   2   1  13        7.89        2.97     18.48 o
   3   1  13      130.35      134.64     15.15 o
   4   1  13        0.17       -8.99      8.99 o
   5   1  13        3.50       16.22     11.00 o
   6   1  13        8.68       26.99      8.12 o
   7   1  13       31.49       58.82      9.51 o
   8   1  13        1.20       10.27      7.57 o
 -21   2  13       47.61       49.91      8.22 o
 -20   2  13       85.75       86.79      8.66 o
 -19   2  13        5.76        9.43      8.61 o
 -18   2  13        2.22        0.80      9.71 o
 -17   2  13       30.10       34.04     11.28 o
 -16   2  13        0.03       -6.28      8.12 o
 -15   2  13       90.53       91.83      6.53 o
 -14   2  13      283.91      277.75      7.04 o
 -13   2  13       41.42       38.33      9.15 o
 -12   2  13       51.87       58.18      6.92 o
 -11   2  13       31.74       26.93      6.82 o
 -10   2  13       58.37       62.46      5.73 o
  -9   2  13      277.78      288.11     11.39 o
  -8   2  13       14.21       38.87      7.45 o
  -7   2  13      358.98      355.14     12.46 o
  -6   2  13       92.03      116.23      8.47 o
  -5   2  13       49.97       62.40      7.48 o
  -4   2  13       20.73       34.07      6.69 o
  -3   2  13       54.71       73.57     16.59 o
  -2   2  13      357.94      353.13      9.61 o
  -1   2  13       78.69       93.78      7.53 o
   0   2  13      395.95      391.25     31.90 o
   1   2  13       44.54       66.50     10.81 o
   2   2  13       77.22       80.17     27.52 o
   3   2  13        1.81       -6.73     22.60 o
   4   2  13       26.21       19.90      9.10 o
   5   2  13        0.31      -11.54     11.54 o
   6   2  13        0.71       10.31      9.41 o
   7   2  13        6.41        6.31      8.15 o
   8   2  13        8.49        4.27      7.74 o
 -20   3  13       95.48       87.43     10.81 o
 -19   3  13        0.22       10.96     10.10 o
 -18   3  13       15.16       29.03      9.31 o
 -17   3  13       93.06      105.33     13.48 o
 -16   3  13       26.65        8.83      7.94 o
 -15   3  13       26.51       17.04      6.93 o
 -14   3  13        4.47       14.38      7.83 o
 -13   3  13      402.79      413.39      8.70 o
 -12   3  13      520.24      494.13     32.38 o
 -11   3  13      269.26      244.56     21.68 o
 -10   3  13       34.82       12.03     12.55 o
  -9   3  13       81.13       87.93      8.60 o
  -8   3  13      210.61      205.84     13.20 o
  -7   3  13      583.59      591.16     18.15 o
  -6   3  13       62.13       99.88      8.54 o
  -5   3  13       41.04       57.75      7.66 o
  -4   3  13        1.86        6.08      8.33 o
  -3   3  13       14.68       15.04     10.88 o
  -2   3  13      166.93      182.79      7.00 o
  -1   3  13      350.48      372.57      9.21 o
   0   3  13      129.49      127.75     10.62 o
   1   3  13        8.95       20.17     15.55 o
   2   3  13       59.06       77.45      7.89 o
   3   3  13       28.56       44.33      9.45 o
   4   3  13        4.33        8.66      7.02 o
   5   3  13        8.67       25.98      7.90 o
   6   3  13       24.48       26.76     12.64 o
   7   3  13        2.48       13.57      9.72 o
   8   3  13       25.53       18.70      8.52 o
 -20   4  13        0.96       20.21     11.65 o
 -19   4  13       48.33       77.59     10.50 o
 -18   4  13       11.97       -3.53      9.72 o
 -17   4  13      121.83      117.09      8.72 o
 -16   4  13       47.25       39.68      8.88 o
 -15   4  13       39.07       30.36      7.94 o
 -14   4  13       24.62       33.29      9.00 o
 -13   4  13       53.93       52.58      8.84 o
 -12   4  13      509.78      505.87     31.88 o
 -11   4  13      483.26      473.85     17.39 o
 -10   4  13       16.64       15.39      9.34 o
  -9   4  13       39.00       40.55      6.62 o
  -8   4  13      141.12      126.75     12.77 o
  -7   4  13       15.12       37.57      8.54 o
  -6   4  13       64.76       59.00     27.14 o
  -5   4  13       21.50       49.57      8.49 o
  -4   4  13       27.66       29.14      7.35 o
  -3   4  13       43.58       44.55      8.79 o
  -2   4  13      106.05      107.29      9.18 o
  -1   4  13        2.09       14.79     14.50 o
   0   4  13        0.02        5.64     12.39 o
   1   4  13       10.81       12.03     13.72 o
   2   4  13       38.02       43.59      7.58 o
   3   4  13        7.10       19.31     12.74 o
   4   4  13       15.94       33.58     12.32 o
   5   4  13       34.09       44.84      7.26 o
   6   4  13       12.48       18.92      8.09 o
   7   4  13        0.93       16.88      9.51 o
 -19   5  13        6.02       15.57      9.09 o
 -18   5  13       60.75       51.76     10.26 o
 -17   5  13       17.84       47.14     13.81 o
 -16   5  13       42.18       52.14      9.36 o
 -15   5  13        0.69        9.32      7.87 o
 -14   5  13       37.53       29.10      9.11 o
 -13   5  13        1.44       11.91      7.00 o
 -12   5  13        7.23       -6.80     14.44 o
 -11   5  13        0.15        8.93      6.18 o
 -10   5  13      107.24      115.49     14.31 o
  -9   5  13        1.57        3.83      8.44 o
  -8   5  13        6.20       19.88     12.08 o
  -7   5  13        2.04       17.12     11.05 o
  -6   5  13        5.52       14.99      7.38 o
  -5   5  13       60.28       71.29      6.81 o
  -4   5  13       11.34       34.01      6.88 o
  -3   5  13       19.39       21.45     16.56 o
  -2   5  13       64.78       70.37     11.68 o
  -1   5  13       92.38      108.96      6.53 o
   0   5  13        2.09        5.03      6.82 o
   1   5  13      113.11      122.29      9.67 o
   2   5  13        1.17       -6.29      6.29 o
   3   5  13        9.27        6.44      7.86 o
   4   5  13        3.07       26.28     20.79 o
   5   5  13      103.57      117.88      8.38 o
   6   5  13       28.62       26.98     10.50 o
 -18   6  13        0.35       -9.04      9.04 o
 -17   6  13       66.98       81.76      8.20 o
 -16   6  13       46.28       59.80      7.72 o
 -15   6  13       28.57       42.79     10.05 o
 -14   6  13       34.68       37.18      8.94 o
 -13   6  13        1.61        9.55     15.08 o
 -12   6  13       39.12       36.22     15.59 o
 -11   6  13      297.46      283.40     15.29 o
 -10   6  13      154.28      184.06     19.45 o
  -9   6  13        9.83       -1.68      6.69 o
  -8   6  13        9.15        7.39     14.11 o
  -7   6  13       15.39       50.70      7.98 o
  -6   6  13        7.06       20.91      7.47 o
  -5   6  13       62.66       77.10     10.78 o
  -4   6  13      248.15      244.56     14.61 o
  -3   6  13      223.60      223.52     12.68 o
  -2   6  13        0.21       14.88      7.33 o
  -1   6  13        3.31        7.37      5.88 o
   0   6  13       15.32       20.83      6.89 o
   1   6  13        4.31       23.45     15.23 o
   2   6  13       20.48       18.15      9.02 o
   3   6  13        1.33       17.21     10.57 o
   4   6  13        6.42       22.26      7.41 o
   5   6  13       36.56       45.22     28.95 o
   6   6  13       14.41       26.51     19.03 o
 -17   7  13        1.32       24.08      9.25 o
 -16   7  13       17.14       17.64      9.82 o
 -15   7  13       52.67       68.43      7.53 o
 -14   7  13      104.52      116.74      8.34 o
 -13   7  13        2.01       17.25      8.07 o
 -12   7  13       52.75       35.73      7.23 o
 -11   7  13       15.10       11.83      6.91 o
 -10   7  13      300.30      278.17      8.37 o
  -9   7  13      178.88      172.76      9.21 o
  -8   7  13        0.94        7.38      6.22 o
  -7   7  13       80.95       90.58      7.70 o
  -6   7  13       54.28       47.61      9.18 o
  -5   7  13       63.94       62.78      8.02 o
  -4   7  13      123.45      128.31      7.20 o
  -3   7  13      106.72      119.80      7.28 o
  -2   7  13        1.15       -2.32      6.35 o
  -1   7  13       12.79       17.88      6.43 o
   0   7  13       18.13       31.35      7.15 o
   1   7  13        0.13        4.84      9.25 o
   2   7  13        1.20        6.65     14.58 o
   3   7  13       12.84       15.24      8.98 o
   4   7  13       62.94       89.22     16.20 o
 -16   8  13       13.20       22.34     10.00 o
 -15   8  13       57.29       62.84      9.81 o
 -14   8  13        2.42       -3.49      8.50 o
 -13   8  13       40.90       35.85      7.47 o
 -12   8  13        4.12       -8.17      8.17 o
 -11   8  13       13.39       14.78      6.54 o
 -10   8  13        0.58        4.57      7.77 o
  -9   8  13       17.94       24.27      6.53 o
  -8   8  13       55.22       55.99      7.12 o
  -7   8  13       34.94       37.68      6.43 o
  -6   8  13       24.10       25.83      6.60 o
  -5   8  13      162.90      125.87      8.31 o
  -4   8  13        0.98       14.78      7.19 o
  -3   8  13       10.56       12.18      6.55 o
  -2   8  13       22.15       44.33      7.23 o
  -1   8  13       34.62       42.63      8.78 o
   0   8  13        4.04       15.17      7.94 o
   1   8  13        7.39        4.09     10.75 o
   2   8  13       26.51       17.67      7.51 o
   3   8  13      143.21      142.46      8.87 o
 -14   9  13       32.52       61.47     11.10 o
 -13   9  13       70.53       83.31     12.04 o
 -12   9  13       10.89       16.54      7.77 o
 -11   9  13       25.57       45.72     14.23 o
 -10   9  13       83.27       92.56      8.44 o
  -9   9  13        6.43        6.90      6.25 o
  -8   9  13       57.84       61.72      7.44 o
  -7   9  13       63.86       68.39      6.92 o
  -6   9  13        6.11       -7.67      7.67 o
  -5   9  13        7.65       15.06      7.14 o
  -4   9  13      246.11      268.44      7.94 o
  -3   9  13       51.49       70.00     13.07 o
  -2   9  13       28.29       40.88      7.56 o
  -1   9  13        1.07       27.32      6.98 o
   0   9  13       79.88       76.06      7.14 o
   1   9  13       21.83       27.54      7.87 o
 -10  10  13       46.99       36.59      9.94 o
  -9  10  13       43.24       66.59     12.13 o
  -8  10  13       94.35      102.21      7.90 o
  -7  10  13       50.52       47.21      8.54 o
  -6  10  13        7.95        0.44      7.54 o
  -5  10  13       80.04       77.95      6.18 o
  -4  10  13       32.59       27.81      7.68 o
  -3  10  13       94.28       99.50      9.25 o
  -2  10  13        8.85        4.09      9.93 o
 -20   0  14      172.24      175.61     12.59 o
 -19   0  14       58.72       62.69     13.08 o
 -18   0  14      406.95      401.09     10.98 o
 -17   0  14       25.95       29.60     11.46 o
 -16   0  14     1242.45     1239.61     13.41 o
 -15   0  14       64.44       65.89     11.37 o
 -14   0  14     1615.17     1526.19     79.62 o
 -13   0  14        1.44       23.14     11.00 o
 -12   0  14     1203.29     1210.52     28.18 o
 -11   0  14       81.81      107.17     11.17 o
 -10   0  14      742.84      769.07     11.11 o
  -9   0  14     1096.16     1028.53     72.04 o
  -8   0  14     1913.86     1870.33     44.00 o
  -7   0  14      460.15      471.10     21.13 o
  -6   0  14     1012.33     1006.26     11.43 o
  -5   0  14      695.52      674.84     19.27 o
  -4   0  14      502.02      513.09     12.49 o
  -3   0  14      245.48      277.81     15.42 o
  -2   0  14        8.22      -14.89     14.89 o
  -1   0  14      880.08      859.49     14.09 o
   0   0  14      194.20      168.81     11.17 o
   1   0  14      696.01      693.33     14.09 o
   2   0  14        3.57       15.42     10.63 o
   3   0  14      416.27      479.59     17.81 o
   4   0  14       28.29       46.52     11.17 o
   5   0  14      148.21      161.64     11.70 o
   6   0  14       41.95       56.09     11.70 o
   7   0  14      226.89      218.32     18.34 o
 -20   1  14        8.11        4.69      8.61 o
 -19   1  14      437.98      421.79     14.73 o
 -18   1  14       27.95       36.91      8.24 o
 -17   1  14      518.78      496.52     18.06 o
 -16   1  14        7.02        9.02      8.52 o
 -15   1  14     1003.78      968.65      9.93 o
 -14   1  14      281.18      276.41      8.80 o
 -13   1  14      654.24      602.48     61.45 o
 -12   1  14        4.67       27.69      7.51 o
 -11   1  14      676.08      686.93     11.02 o
 -10   1  14      340.92      356.07      6.92 o
  -9   1  14      839.59      848.37     19.29 o
  -8   1  14      626.98      635.75      8.11 o
  -7   1  14     1516.73     1479.21     22.00 o
  -6   1  14     1262.12     1329.88     11.10 o
  -5   1  14      569.72      551.28     16.06 o
  -4   1  14     1065.99     1052.13     12.37 o
  -3   1  14      278.68      284.93      6.80 o
  -2   1  14      237.81      265.50      9.04 o
  -1   1  14        9.96        0.52      8.60 o
   0   1  14     1694.18     1740.34     25.26 o
   1   1  14       49.07       68.64     20.20 o
   2   1  14      869.23      853.31     53.97 o
   3   1  14        5.72       -5.60     13.69 o
   4   1  14      314.15      330.86     20.74 o
   5   1  14       51.65       67.90      9.44 o
   6   1  14       92.46      118.94      8.38 o
   7   1  14        2.58       21.71     11.74 o
 -20   2  14       24.67       19.17      9.52 o
 -19   2  14        4.61        8.40      7.41 o
 -18   2  14      411.73      397.48      8.49 o
 -17   2  14        0.91       11.72      8.01 o
 -16   2  14      730.95      671.65     18.26 o
 -15   2  14      103.63      113.55      8.07 o
 -14   2  14      322.01      318.90     22.37 o
 -13   2  14      219.41      233.35     12.59 o
 -12   2  14      631.13      634.51      8.67 o
 -11   2  14      340.85      340.20     12.82 o
 -10   2  14      576.58      797.06    166.00 o
  -9   2  14      983.90      956.39     27.98 o
  -8   2  14      735.85      676.91     24.05 o
  -7   2  14     1300.84     1321.41     25.41 o
  -6   2  14      144.56      127.30     11.21 o
  -5   2  14     1038.46     1046.74     29.62 o
  -4   2  14       95.52       94.39     11.71 o
  -3   2  14     2283.53     2263.35     21.07 o
  -2   2  14       79.23       88.22      7.73 o
  -1   2  14       84.10       85.11     23.53 o
   0   2  14       34.46       70.65     10.53 o
   1   2  14     1260.52     1323.81     32.83 o
   2   2  14       19.02       22.16      9.04 o
   3   2  14      777.52      773.94     20.74 o
   4   2  14        3.95        1.99     12.31 o
   5   2  14      314.02      317.59     14.06 o
   6   2  14       36.46       28.85      8.45 o
   7   2  14      110.16      135.50     11.26 o
 -20   3  14        6.66       14.19      8.89 o
 -19   3  14      128.41      112.45      8.89 o
 -18   3  14        1.49       -2.24     14.07 o
 -17   3  14      203.55      208.18     16.80 o
 -16   3  14       56.33       59.51      8.14 o
 -15   3  14      583.63      575.20     18.51 o
 -14   3  14      172.63      158.05     18.33 o
 -13   3  14      338.12      351.44      8.75 o
 -12   3  14       17.77       20.07      6.83 o
 -11   3  14      509.17      510.20     17.85 o
 -10   3  14      533.91      524.31     23.64 o
  -9   3  14      512.41      480.73     24.80 o
  -8   3  14      276.33      335.48     11.71 o
  -7   3  14      200.09      244.02     15.09 o
  -6   3  14      558.73      536.22      7.42 o
  -5   3  14      400.87      373.45     15.96 o
  -4   3  14     1025.52      991.00      9.85 o
  -3   3  14      119.81      110.10      7.26 o
  -2   3  14      936.65      951.05     10.24 o
  -1   3  14       67.86       81.94      8.57 o
   0   3  14      185.88      187.41      8.18 o
   1   3  14       15.79       34.90      7.61 o
   2   3  14      894.77      915.35     15.15 o
   3   3  14        8.95       -1.86      7.71 o
   4   3  14      200.64      223.98     26.91 o
   5   3  14        4.27        7.91      7.39 o
   6   3  14      168.01      163.42      8.74 o
 -19   4  14       54.82       43.77      9.18 o
 -18   4  14      122.45      134.64     10.31 o
 -17   4  14        4.54       16.77      9.51 o
 -16   4  14      525.24      561.25     35.66 o
 -15   4  14        4.00       16.22     12.41 o
 -14   4  14      403.60      390.92     12.19 o
 -13   4  14      109.16      118.37      8.00 o
 -12   4  14      757.89      763.27      8.83 o
 -11   4  14       11.28       27.67      7.64 o
 -10   4  14      469.32      471.83      8.68 o
  -9   4  14       62.46      102.42     14.77 o
  -8   4  14      328.88      338.17      9.47 o
  -7   4  14      192.73      210.18     12.76 o
  -6   4  14      232.28      263.59     30.05 o
  -5   4  14      110.92      114.68      7.85 o
  -4   4  14      227.12      237.77     10.00 o
  -3   4  14      380.33      386.70     17.71 o
  -2   4  14      275.72      275.99     16.11 o
  -1   4  14      134.35      155.64      7.30 o
   0   4  14      116.61      121.29      7.05 o
   1   4  14      355.78      362.15     12.64 o
   2   4  14       58.02       71.41      8.09 o
   3   4  14       11.56       24.50      6.93 o
   4   4  14        1.17       23.71     18.03 o
   5   4  14      193.22      195.86     12.11 o
   6   4  14        1.99        2.67      7.60 o
 -18   5  14       19.57       29.89      8.83 o
 -17   5  14      169.88      152.55      7.91 o
 -16   5  14        1.25       25.92      9.41 o
 -15   5  14       65.44       63.09      8.59 o
 -14   5  14      123.32      132.35     16.66 o
 -13   5  14      515.92      512.13     13.07 o
 -12   5  14        1.94       10.86     17.10 o
 -11   5  14      142.09      153.16      7.34 o
 -10   5  14       44.64       57.43      8.90 o
  -9   5  14      428.01      428.58     14.11 o
  -8   5  14       41.61       53.95      9.90 o
  -7   5  14      233.97      227.68     13.63 o
  -6   5  14       66.86       92.28      7.73 o
  -5   5  14      126.12      154.42     31.13 o
  -4   5  14      240.60      247.59     52.99 o
  -3   5  14       67.62       48.17     17.60 o
  -2   5  14      160.62      171.17     13.32 o
  -1   5  14      216.94      205.54      7.46 o
   0   5  14      159.81      157.67     10.21 o
   1   5  14      171.70      187.36     10.25 o
   2   5  14       13.94      -10.10     10.59 o
   3   5  14        2.53       -7.48     10.60 o
   4   5  14      125.51      158.61     18.63 o
   5   5  14        0.07       17.79      8.35 o
 -17   6  14        4.70        5.44      7.80 o
 -16   6  14       68.17       54.17      8.50 o
 -15   6  14       18.10       26.76      7.36 o
 -14   6  14        1.91        0.13      6.67 o
 -13   6  14      494.09      456.35     33.75 o
 -12   6  14      381.09      397.76     23.92 o
 -11   6  14       38.95       43.91      7.84 o
 -10   6  14        3.14       13.36      7.82 o
  -9   6  14       29.53       47.31      8.21 o
  -8   6  14       73.32       69.29      8.25 o
  -7   6  14      195.60      196.13      8.29 o
  -6   6  14       79.47       88.04      6.66 o
  -5   6  14      249.81      243.34      9.96 o
  -4   6  14        3.86        1.33      8.60 o
  -3   6  14      124.55      140.10      7.28 o
  -2   6  14       35.40       57.28     11.16 o
  -1   6  14      179.71      205.91     10.74 o
   0   6  14      114.07      113.80     23.91 o
   1   6  14      117.59       99.85     22.10 o
   2   6  14        0.26       -6.17      6.17 o
   3   6  14      109.67      138.06     33.25 o
   4   6  14       36.18       47.41     22.58 o
 -16   7  14        0.36        4.35     10.48 o
 -15   7  14       23.64        7.00      8.84 o
 -14   7  14       18.94       28.45      7.81 o
 -13   7  14       17.32       32.63     10.34 o
 -12   7  14      184.57      172.22      8.10 o
 -11   7  14      355.48      309.48      7.29 o
 -10   7  14      146.23      145.66      8.27 o
  -9   7  14        7.05       12.94      6.37 o
  -8   7  14       22.85       15.35      8.96 o
  -7   7  14       31.55       42.75      6.49 o
  -6   7  14       77.09       83.62      8.87 o
  -5   7  14        1.20       10.58      5.89 o
  -4   7  14        9.46       19.36     10.31 o
  -3   7  14      186.77      170.75     10.45 o
  -2   7  14      376.09      337.22     25.33 o
  -1   7  14       10.92       19.91     10.05 o
   0   7  14       52.18       52.94      5.95 o
   1   7  14        5.57       27.79      8.27 o
   2   7  14      101.70      107.02     14.28 o
   3   7  14        4.55       47.37      9.73 o
 -15   8  14        2.41       30.68     15.95 o
 -14   8  14       62.59       49.58     10.74 o
 -13   8  14        0.46       20.47     15.16 o
 -12   8  14       13.91       30.00      7.45 o
 -11   8  14       26.27       26.61     13.70 o
 -10   8  14       75.54       79.17      7.45 o
  -9   8  14       25.05       44.37      6.66 o
  -8   8  14       25.58       29.31     10.05 o
  -7   8  14        1.51        0.22      9.25 o
  -6   8  14      115.93      123.61     13.78 o
  -5   8  14       26.39       55.74     10.71 o
  -4   8  14       19.68       38.70     12.67 o
  -3   8  14      116.35      114.99     11.32 o
  -2   8  14       39.05       50.99      8.20 o
  -1   8  14        1.91        6.61      7.33 o
   0   8  14       38.71       54.69      8.37 o
   1   8  14       30.85       47.33      7.10 o
 -12   9  14        0.31       18.65      8.54 o
 -11   9  14       19.93       27.04     10.55 o
 -10   9  14        9.84        9.51     11.76 o
  -9   9  14       78.50       81.15      6.92 o
  -8   9  14        0.58        6.78      6.73 o
  -7   9  14       77.28      100.64      8.44 o
  -6   9  14        9.67       15.51      6.34 o
  -5   9  14       14.98       26.00     12.24 o
  -4   9  14       11.24       41.95     10.71 o
  -3   9  14       94.93      101.39      9.13 o
  -2   9  14        1.51       13.67     14.85 o
 -20   1  15       18.07       22.89      8.74 o
 -19   1  15        6.78       12.26      7.54 o
 -18   1  15        9.20       21.48      8.24 o
 -17   1  15        0.25       21.99      8.01 o
 -16   1  15       39.87       52.16      8.52 o
 -15   1  15       18.28       12.31      7.17 o
 -14   1  15       21.03       28.71     10.78 o
 -13   1  15      196.90      188.38      8.10 o
 -12   1  15      184.89      197.16     15.77 o
 -11   1  15        1.04        8.93      7.74 o
 -10   1  15      374.71      342.35     11.82 o
  -9   1  15      169.60      141.98      6.77 o
  -8   1  15        0.22       20.09     11.18 o
  -7   1  15       38.05       56.73      8.50 o
  -6   1  15       88.97       96.46     12.61 o
  -5   1  15        9.34        1.67     18.78 o
  -4   1  15      208.14      228.96     11.11 o
  -3   1  15        1.14       -8.56      8.56 o
  -2   1  15        1.63       19.78     12.36 o
  -1   1  15       64.84       54.21      8.65 o
   0   1  15      325.46      327.92      9.82 o
   1   1  15       78.70       62.19     21.53 o
   2   1  15       11.83       24.53      9.29 o
   3   1  15        0.05        2.18      9.29 o
   4   1  15        3.42       21.93     11.65 o
   5   1  15       22.49       17.24      8.35 o
 -20   2  15       23.20       30.35     10.18 o
 -19   2  15       17.58       32.61      8.57 o
 -18   2  15        0.31       13.06      8.30 o
 -17   2  15        0.07       15.11      8.14 o
 -16   2  15       32.92       17.97      9.36 o
 -15   2  15        4.85        1.13      6.57 o
 -14   2  15       26.79       36.20      8.88 o
 -13   2  15      172.21      170.47      9.15 o
 -12   2  15       17.09       15.68      9.00 o
 -11   2  15       22.27       29.51      6.93 o
 -10   2  15       13.24       44.00     12.06 o
  -9   2  15        7.66        1.17      8.55 o
  -8   2  15       41.80       67.22      7.77 o
  -7   2  15       16.14       15.70     14.78 o
  -6   2  15       31.85       46.80     11.47 o
  -5   2  15      160.07      169.55      9.79 o
  -4   2  15       66.10       68.84      8.21 o
  -3   2  15      260.73      265.67     19.44 o
  -2   2  15      400.96      366.25     21.27 o
  -1   2  15        4.40       -9.51     12.63 o
   0   2  15       36.80       42.66     10.10 o
   1   2  15       90.64      101.14     11.56 o
   2   2  15        3.28       -3.38      9.15 o
   3   2  15        5.09        0.31      9.34 o
   4   2  15       37.26       30.27     19.87 o
   5   2  15        0.98       14.36      9.15 o
 -19   3  15        0.06        9.66     10.56 o
 -18   3  15       15.98        1.96      8.45 o
 -17   3  15        2.08        6.45      8.29 o
 -16   3  15        9.28        0.01     11.84 o
 -15   3  15        0.04       -7.84      7.84 o
 -14   3  15       54.86       75.09     18.89 o
 -13   3  15        0.48       34.19      9.05 o
 -12   3  15       26.41       25.72      7.67 o
 -11   3  15       10.51       19.29      8.74 o
 -10   3  15       53.28       56.19      6.86 o
  -9   3  15        6.57       17.10     13.30 o
  -8   3  15       24.70       21.51     13.16 o
  -7   3  15       25.34       46.63      6.62 o
  -6   3  15       57.27       61.05     11.76 o
  -5   3  15       93.87       89.04      6.89 o
  -4   3  15       14.47       30.64     28.15 o
  -3   3  15      185.14      195.20     17.72 o
  -2   3  15      146.78      143.10      8.41 o
  -1   3  15       18.35       27.18     10.81 o
   0   3  15       20.09       29.32     18.21 o
   1   3  15      124.87      122.47      9.68 o
   2   3  15       33.03       25.07     13.16 o
   3   3  15       16.13       25.60      7.47 o
   4   3  15        1.14       26.64      9.67 o
 -19   4  15        6.92      -13.28     13.28 o
 -18   4  15        3.40        8.58     10.40 o
 -17   4  15        2.86       12.43      7.48 o
 -16   4  15       50.62       62.40      9.52 o
 -15   4  15        2.86      -17.15     17.33 o
 -14   4  15        1.37       14.37      7.87 o
 -13   4  15        7.71      -11.05     11.05 o
 -12   4  15        0.33       -3.13     12.36 o
 -11   4  15       41.24       75.54     12.29 o
 -10   4  15        3.39       11.49      7.50 o
  -9   4  15       49.31       58.36      8.75 o
  -8   4  15        2.52        7.45      7.44 o
  -7   4  15       32.12       31.72      6.69 o
  -6   4  15        6.36        1.67      7.55 o
  -5   4  15       49.06       34.98      8.18 o
  -4   4  15       28.77       20.75      7.45 o
  -3   4  15        0.04       10.66      6.98 o
  -2   4  15      410.02      391.88      9.65 o
  -1   4  15      129.33      125.01     10.64 o
   0   4  15        9.96       30.70     11.07 o
   1   4  15        0.10        9.68      7.09 o
   2   4  15       15.57       37.70     18.79 o
   3   4  15        0.01        1.71     13.44 o
   4   4  15      127.72      142.80      7.93 o
 -18   5  15        2.61        1.70     12.82 o
 -17   5  15       39.94       56.93      9.87 o
 -16   5  15        0.33       -7.79     12.80 o
 -15   5  15        2.39      -11.49     12.58 o
 -14   5  15       50.61       55.01      9.46 o
 -13   5  15        1.71        7.24      7.89 o
 -12   5  15      159.34      172.21      8.40 o
 -11   5  15        7.10       20.45      8.93 o
 -10   5  15      105.63       84.19     17.53 o
  -9   5  15        5.06       15.69     12.60 o
  -8   5  15       75.22       87.13     11.11 o
  -7   5  15        7.98       11.53      7.73 o
  -6   5  15      332.17      374.93      9.72 o
  -5   5  15        1.86       19.63      9.20 o
  -4   5  15      172.75      159.42     61.30 o
  -3   5  15       11.92       14.33      8.06 o
  -2   5  15        0.37        7.13      9.48 o
  -1   5  15      282.31      269.73      7.16 o
   0   5  15      216.15      218.14      7.33 o
   1   5  15       11.37       27.37     13.34 o
   2   5  15        0.02       -8.15      8.15 o
   3   5  15       56.12       71.58      9.92 o
 -17   6  15       21.54       16.83      9.20 o
 -16   6  15        2.22        0.48      7.72 o
 -15   6  15       23.84       35.77      8.63 o
 -14   6  15       23.60       33.02      8.29 o
 -13   6  15        0.45        6.79      9.41 o
 -12   6  15        1.32       13.89      8.25 o
 -11   6  15      460.50      430.85     16.44 o
 -10   6  15       66.41       74.39      6.65 o
  -9   6  15       13.50       17.09      7.05 o
  -8   6  15        0.45       26.65     10.04 o
  -7   6  15      176.96      162.54     15.35 o
  -6   6  15        0.51       15.73      6.02 o
  -5   6  15       83.78       88.65     12.70 o
  -4   6  15      144.12      176.19     13.72 o
  -3   6  15       97.00       97.63      7.71 o
  -2   6  15       11.10       -3.83     16.73 o
  -1   6  15        0.31       18.91     16.86 o
   0   6  15       98.80      127.75     23.68 o
   1   6  15       40.04        4.94     14.01 o
   2   6  15       88.34       76.83     29.76 o
 -15   7  15       10.19       -6.52     13.66 o
 -14   7  15       43.05       44.41      6.98 o
 -13   7  15        5.57       19.05      8.06 o
 -12   7  15        4.41        9.68      8.27 o
 -11   7  15      208.56      206.67     20.90 o
 -10   7  15       13.23       23.33      6.64 o
  -9   7  15       37.51       36.64      6.12 o
  -8   7  15        2.52       -8.54      8.57 o
  -7   7  15        1.45       17.73     10.49 o
  -6   7  15        0.68       17.40      6.55 o
  -5   7  15       41.99       58.77      7.33 o
  -4   7  15      138.89      101.22      7.54 o
  -3   7  15      171.26      145.24      7.17 o
  -2   7  15       59.50       65.96      7.80 o
  -1   7  15       56.55       75.60      6.90 o
   0   7  15        0.50        9.14      6.87 o
   1   7  15       54.18       42.27     12.76 o
 -13   8  15        1.70        6.55      7.61 o
 -12   8  15        6.61       -3.88      6.50 o
 -11   8  15        8.15       10.48      9.97 o
 -10   8  15       99.90       86.42      8.13 o
  -9   8  15       10.10        9.77      8.47 o
  -8   8  15       46.15       53.41     12.66 o
  -7   8  15        4.66       25.38     13.16 o
  -6   8  15       99.05      110.51      8.29 o
  -5   8  15        0.11       -5.05      7.03 o
  -4   8  15       85.70       78.65      7.66 o
  -3   8  15       12.83        3.87      9.64 o
  -2   8  15        9.37       26.54     15.49 o
  -1   8  15        5.15        6.65     17.28 o
  -8   9  15        0.11       16.83     10.13 o
  -7   9  15       72.40       66.16     17.03 o
  -6   9  15       11.96       20.22      8.55 o
 -19   0  16      156.32      114.60     10.51 o
 -18   0  16        5.04       21.69     12.63 o
 -17   0  16      176.09      169.68     12.22 o
 -16   0  16       33.78       45.46     11.47 o
 -15   0  16      274.49      291.23     25.52 o
 -14   0  16       44.40       56.48     11.18 o
 -13   0  16      172.60      175.12      9.54 o
 -12   0  16      130.39      122.94     19.54 o
 -11   0  16       85.67      111.39      7.99 o
 -10   0  16      142.98      147.10     11.47 o
  -9   0  16      255.91      253.75      9.63 o
  -8   0  16        1.59       14.99     22.86 o
  -7   0  16       24.03       29.32      7.80 o
  -6   0  16       81.39      106.61     10.63 o
  -5   0  16       26.13       55.83     10.63 o
  -4   0  16       57.18       74.97     14.89 o
  -3   0  16       53.14       42.00     15.15 o
  -2   0  16       59.70       86.40     15.69 o
  -1   0  16       23.44       46.79     15.15 o
   0   0  16      128.32      124.42     15.95 o
   1   0  16        2.96       54.23     15.69 o
   2   0  16       16.42       31.10     11.70 o
   3   0  16       31.66       11.96     17.55 o
 -19   1  16        3.64        7.47      8.44 o
 -18   1  16      119.48      109.00      8.83 o
 -17   1  16       40.68       33.81      7.14 o
 -16   1  16      345.66      339.17     17.38 o
 -15   1  16        8.76        6.50      7.44 o
 -14   1  16      284.20      275.78      8.52 o
 -13   1  16      400.88      418.17     12.05 o
 -12   1  16       58.61       67.38      7.48 o
 -11   1  16      110.64      113.13      9.14 o
 -10   1  16      213.05      198.75      6.78 o
  -9   1  16      173.66      202.30      7.33 o
  -8   1  16      109.14      123.14      9.00 o
  -7   1  16      231.62      232.44      8.79 o
  -6   1  16       31.88        6.12      8.21 o
  -5   1  16      138.40      148.89     10.15 o
  -4   1  16        1.35       15.55     10.34 o
  -3   1  16      191.18      171.77      7.99 o
  -2   1  16       29.01       19.48     10.71 o
  -1   1  16        4.23        3.99     35.76 o
   0   1  16      164.11      165.97     11.65 o
   1   1  16      300.90      255.86     10.27 o
   2   1  16       33.05       43.95     11.84 o
   3   1  16        3.16       22.22     23.66 o
   4   1  16        0.58       32.70     16.75 o
 -19   2  16      128.16      127.72      8.97 o
 -18   2  16       77.92      101.17      8.70 o
 -17   2  16      342.06      330.31     11.09 o
 -16   2  16       22.99       25.44     11.77 o
 -15   2  16      121.73       96.46     11.97 o
 -14   2  16      495.70      486.14     35.74 o
 -13   2  16       25.17       -1.26      7.90 o
 -12   2  16       39.78       44.82      7.37 o
 -11   2  16      107.82       99.59      9.21 o
 -10   2  16      637.52      665.86     20.39 o
  -9   2  16      105.66       91.81      7.12 o
  -8   2  16       61.95       83.16      7.81 o
  -7   2  16      186.82      161.31      7.87 o
  -6   2  16      477.09      497.75     14.12 o
  -5   2  16        1.75       13.94     13.95 o
  -4   2  16      195.94      217.26      9.38 o
  -3   2  16       50.12       47.46     10.71 o
  -2   2  16      376.13      379.09     11.30 o
  -1   2  16       33.02       53.13     20.60 o
   0   2  16       68.96       76.62     11.56 o
   1   2  16      166.58      157.16     18.74 o
   2   2  16      100.65      103.21      9.82 o
   3   2  16        3.64      -15.42     15.42 o
 -18   3  16      108.51      103.99      9.09 o
 -17   3  16        0.28       -4.32      8.42 o
 -16   3  16      248.16      229.02      8.95 o
 -15   3  16       73.88       65.62     18.43 o
 -14   3  16      172.47      139.49      7.66 o
 -13   3  16       56.21       57.20      7.34 o
 -12   3  16      114.99      112.95      8.12 o
 -11   3  16       90.27      115.17      8.17 o
 -10   3  16      143.43      131.51     15.02 o
  -9   3  16      442.19      493.15    121.69 o
  -8   3  16       73.82      102.44     17.96 o
  -7   3  16      147.01      135.14     10.57 o
  -6   3  16       73.59       73.80     11.63 o
  -5   3  16       82.18       75.64      6.73 o
  -4   3  16      106.11      110.43     18.02 o
  -3   3  16      136.26      142.38      6.64 o
  -2   3  16        2.22        0.00     11.09 o
  -1   3  16      224.27      226.40     13.69 o
   0   3  16       72.43       91.45     12.49 o
   1   3  16       31.38       38.36     15.69 o
   2   3  16        2.92        1.17      9.62 o
   3   3  16      157.52      173.04      8.93 o
 -18   4  16        5.82       13.09      7.76 o
 -17   4  16       89.02       79.81      8.61 o
 -16   4  16       25.24       22.92      8.47 o
 -15   4  16      136.64      137.46      9.71 o
 -14   4  16       33.69       49.90      8.10 o
 -13   4  16      209.74      223.91     20.29 o
 -12   4  16        3.16        3.80      7.91 o
 -11   4  16      162.13      175.83      8.40 o
 -10   4  16        6.27       -4.37      9.56 o
  -9   4  16       74.19       76.42      8.99 o
  -8   4  16       60.66       57.81      9.55 o
  -7   4  16      264.06      247.25     68.42 o
  -6   4  16       45.61       54.68      9.76 o
  -5   4  16      152.76      153.35      7.78 o
  -4   4  16       79.64      100.34      8.05 o
  -3   4  16      185.63      191.44      8.83 o
  -2   4  16        1.83        5.82     13.04 o
  -1   4  16        0.97       -6.22      9.57 o
   0   4  16      134.01      104.63     21.78 o
   1   4  16       56.00       72.72      9.67 o
   2   4  16      127.93      116.18     19.55 o
 -17   5  16        1.50       12.29     10.39 o
 -16   5  16       88.21       81.38     13.79 o
 -15   5  16        0.64       -9.82      9.82 o
 -14   5  16      193.88      200.07      8.82 o
 -13   5  16        0.29        5.41      9.36 o
 -12   5  16      156.23      149.36     11.52 o
 -11   5  16        0.76        9.37     10.23 o
 -10   5  16      127.17      113.56     13.36 o
  -9   5  16       19.13       18.59     18.36 o
  -8   5  16      190.96      197.96     11.55 o
  -7   5  16       46.60       69.46      7.94 o
  -6   5  16      215.63      217.69     11.65 o
  -5   5  16       63.18       60.12      9.46 o
  -4   5  16       59.12       50.42     15.88 o
  -3   5  16      125.81      131.34     13.98 o
  -2   5  16      259.43      271.76     14.89 o
  -1   5  16        3.90        3.24      8.52 o
   0   5  16        2.07       13.60     11.10 o
   1   5  16      161.19      174.19      8.07 o
 -15   6  16      101.72      103.55      8.77 o
 -14   6  16       13.42        3.39     15.68 o
 -13   6  16      154.17      140.55     10.02 o
 -12   6  16        4.38       -7.10     13.30 o
 -11   6  16       61.04       63.05      7.97 o
 -10   6  16       24.24       23.28      7.23 o
  -9   6  16      218.13      191.24      7.84 o
  -8   6  16       64.75       78.72     12.54 o
  -7   6  16      163.34      164.82     10.17 o
  -6   6  16      103.77      119.75     10.55 o
  -5   6  16       41.33       42.40      6.77 o
  -4   6  16      303.35      308.21     11.92 o
  -3   6  16      161.55      164.22      8.57 o
  -2   6  16       53.55       64.28      6.48 o
  -1   6  16       63.86       83.30      8.67 o
   0   6  16      125.92      128.50     12.65 o
 -13   7  16        4.77        5.64     14.87 o
 -12   7  16      297.07      278.14      9.80 o
 -11   7  16       42.86       57.56      7.52 o
 -10   7  16       67.86       56.91      6.52 o
  -9   7  16       15.01       10.68      7.60 o
  -8   7  16       88.07       86.27     10.97 o
  -7   7  16       43.11       44.69      9.67 o
  -6   7  16       29.07       13.90      9.15 o
  -5   7  16      108.73      120.54      8.64 o
  -4   7  16      195.31      193.55      8.77 o
  -3   7  16      220.71      203.13     14.01 o
  -2   7  16      102.37      109.39     11.93 o
 -10   8  16       18.57       13.09      7.12 o
  -9   8  16       94.57      108.29      9.02 o
  -8   8  16        4.20       -6.24      9.32 o
  -7   8  16       62.97       85.91      7.53 o
  -6   8  16        9.35       32.81      9.32 o
 -18   1  17        4.54        9.14      7.66 o
 -17   1  17        7.78       15.74      7.56 o
 -16   1  17        9.13        8.24      8.13 o
 -15   1  17       32.46       25.58      8.69 o
 -14   1  17        0.79       -7.24      7.24 o
 -13   1  17       22.80       52.36      7.37 o
 -12   1  17        6.87       -1.34      6.02 o
 -11   1  17       29.19       37.23      7.13 o
 -10   1  17        9.68       27.14     18.05 o
  -9   1  17       35.92       69.14      7.74 o
  -8   1  17        0.01       15.52      9.00 o
  -7   1  17        3.25        7.58      7.73 o
  -6   1  17        2.58        2.56      8.79 o
  -5   1  17       16.00       32.26      8.80 o
  -4   1  17        6.18        2.74      8.56 o
  -3   1  17       19.94        7.15     10.90 o
  -2   1  17        0.29       21.50     21.27 o
  -1   1  17       15.24        9.07     26.72 o
   0   1  17       17.43       -3.50     19.81 o
   1   1  17        0.04        1.41      9.34 o
   2   1  17       15.78       10.10     16.75 o
 -18   2  17       53.60       40.15     10.07 o
 -17   2  17        4.64       -0.91      8.51 o
 -16   2  17        4.02       19.57      7.42 o
 -15   2  17       46.89       49.57     14.07 o
 -14   2  17        3.70       21.31      8.15 o
 -13   2  17       24.21       22.05     12.35 o
 -12   2  17      154.18      156.73      8.81 o
 -11   2  17       23.59       28.07      8.03 o
 -10   2  17        2.88       12.78      9.59 o
  -9   2  17      193.91      186.61      9.90 o
  -8   2  17        0.18       27.53      7.77 o
  -7   2  17        0.65       16.08      8.95 o
  -6   2  17       45.65       76.86     12.65 o
  -5   2  17       37.10       18.16      6.49 o
  -4   2  17        3.46       38.42     11.00 o
  -3   2  17       82.89      106.46     43.60 o
  -2   2  17        5.56       -4.22     14.49 o
  -1   2  17        0.72        6.81      8.18 o
   0   2  17        2.92       22.85     11.84 o
   1   2  17        3.31       -7.86     15.15 o
 -17   3  17        0.13       -9.87      9.87 o
 -16   3  17        0.18       21.95      8.25 o
 -15   3  17       87.88       80.42     14.13 o
 -14   3  17       69.93       85.21     11.56 o
 -13   3  17       31.20       30.97      7.93 o
 -12   3  17       82.83       74.59      8.16 o
 -11   3  17        5.46       18.88      8.08 o
 -10   3  17       46.39       73.32      8.47 o
  -9   3  17       23.47       27.46      7.04 o
  -8   3  17      327.35      340.98      9.87 o
  -7   3  17        3.38        5.26     16.62 o
  -6   3  17       16.09       22.14      7.91 o
  -5   3  17        1.05       -2.10      9.47 o
  -4   3  17      153.60      175.11      8.38 o
  -3   3  17        2.09       -9.44      9.44 o
  -2   3  17       98.55       95.60      9.59 o
  -1   3  17       53.35       48.97      9.54 o
   0   3  17       49.03       54.04      9.88 o
   1   3  17      109.93      119.37     12.76 o
 -16   4  17        4.15       15.33      8.48 o
 -15   4  17       21.18       13.02      7.30 o
 -14   4  17       53.88       62.39      8.42 o
 -13   4  17       22.67       32.96      9.84 o
 -12   4  17       33.02       47.21      8.75 o
 -11   4  17      108.19      112.45      9.34 o
 -10   4  17       29.27       19.78      7.23 o
  -9   4  17       65.74       83.52     19.06 o
  -8   4  17        0.35        3.75      9.71 o
  -7   4  17      112.77      110.46     23.78 o
  -6   4  17       25.43       48.42      9.36 o
  -5   4  17      219.92      225.65      8.88 o
  -4   4  17       17.13       30.58     16.54 o
  -3   4  17       51.78       61.85     10.49 o
  -2   4  17       33.34       36.35      9.57 o
  -1   4  17       46.19       54.77      8.55 o
   0   4  17       31.93       51.43      9.87 o
 -15   5  17       62.29       75.28      7.78 o
 -14   5  17       18.34       20.87     12.88 o
 -13   5  17       69.44       80.43      8.93 o
 -12   5  17        0.84        9.54      9.35 o
 -11   5  17      163.93      173.72     13.69 o
 -10   5  17       65.98       81.03     14.77 o
  -9   5  17       18.51       34.89      7.30 o
  -8   5  17       28.48       30.43      7.35 o
  -7   5  17        0.35       -2.49     11.18 o
  -6   5  17      130.57      134.09      7.66 o
  -5   5  17        5.20       23.20      9.56 o
  -4   5  17      102.87       68.85     25.13 o
  -3   5  17        0.00        6.73      6.67 o
  -2   5  17       10.33       20.29      7.70 o
  -1   5  17        0.05       61.15     16.75 o
 -13   6  17       38.03       40.82      8.70 o
 -12   6  17      145.59      136.21     24.02 o
 -11   6  17       78.84       99.35      8.64 o
 -10   6  17        5.65       13.13      7.45 o
  -9   6  17        1.21       -6.02      9.17 o
  -8   6  17        1.05      -14.75     16.01 o
  -7   6  17       78.12       98.28      8.71 o
  -6   6  17        1.53       -1.97     11.35 o
  -5   6  17        0.80       -3.08      9.75 o
  -4   6  17       66.84       61.97      9.86 o
  -3   6  17      330.27      282.76     11.51 o
 -10   7  17      263.25      232.32      8.38 o
  -9   7  17       14.79       16.27      8.60 o
  -8   7  17       39.57       40.96      7.12 o
  -7   7  17        1.08        4.39      6.38 o
  -6   7  17       25.90       38.55     12.49 o
 -17   0  18       70.32       87.91     10.08 o
 -16   0  18        1.54       -6.40     15.69 o
 -15   0  18       42.48       31.73      8.55 o
 -14   0  18      229.23      215.58     16.75 o
 -13   0  18        0.73        6.76     14.62 o
 -12   0  18       34.13       40.09      9.44 o
 -11   0  18        3.93      -12.10     12.10 o
 -10   0  18      116.20      105.42      9.49 o
  -9   0  18       30.50       65.13     15.95 o
  -8   0  18       44.05       78.69     15.95 o
  -7   0  18        0.70       14.09     15.95 o
  -6   0  18      187.43      229.69     11.96 o
  -5   0  18        0.69       -3.99     16.22 o
  -4   0  18      113.28      128.14     12.23 o
  -3   0  18        4.11       45.73     16.48 o
  -2   0  18      110.42      145.15     16.75 o
  -1   0  18       22.45       14.89     17.01 o
 -17   1  18       78.64       74.17     17.28 o
 -16   1  18       42.56       45.07      6.55 o
 -15   1  18       38.88       33.52      8.44 o
 -14   1  18       59.78       55.35     18.06 o
 -13   1  18       27.40       51.49      8.19 o
 -12   1  18       24.34       28.74     10.33 o
 -11   1  18       65.08       71.85     23.33 o
 -10   1  18        3.70       -0.97     26.23 o
  -9   1  18       94.43      110.92     11.67 o
  -8   1  18        4.50       10.52      6.44 o
  -7   1  18      281.05      265.58     27.78 o
  -6   1  18       13.43       17.75     39.21 o
  -5   1  18       83.13       78.56     10.50 o
  -4   1  18       34.55       39.58     11.56 o
  -3   1  18      120.85       97.88      9.79 o
  -2   1  18       12.29       -2.57      9.59 o
  -1   1  18      129.87      148.53     23.93 o
 -16   2  18       92.88      122.38     15.14 o
 -15   2  18       10.85       34.96     10.37 o
 -14   2  18       64.03       74.59     17.26 o
 -13   2  18       23.98       28.11      6.80 o
 -12   2  18       75.90       78.11     11.73 o
 -11   2  18        4.34       14.53     11.26 o
 -10   2  18      141.74      133.88     10.00 o
  -9   2  18       18.09       27.08      6.60 o
  -8   2  18      154.35      160.31      7.55 o
  -7   2  18       56.86       59.14     11.25 o
  -6   2  18       81.72       67.42     10.43 o
  -5   2  18       18.97       13.14     13.82 o
  -4   2  18      138.10      137.47      9.73 o
  -3   2  18      163.54      155.42     24.72 o
  -2   2  18       35.36       51.55      9.88 o
  -1   2  18       12.71       16.15      9.93 o
 -15   3  18      111.26      108.12     15.77 o
 -14   3  18       12.40       34.53      7.37 o
 -13   3  18       40.85       32.21     11.23 o
 -12   3  18        1.83      -10.88     10.88 o
 -11   3  18      121.24      124.79     10.30 o
 -10   3  18       41.25       75.71      7.53 o
  -9   3  18      147.00      104.63     26.67 o
  -8   3  18        0.87       23.07      8.06 o
  -7   3  18       87.55       86.05      7.42 o
  -6   3  18       10.62       24.95     23.99 o
  -5   3  18       70.20       75.21      8.45 o
  -4   3  18       99.01       88.10     26.58 o
  -3   3  18      157.67      127.17     29.38 o
  -2   3  18       94.74       89.28     10.32 o
 -14   4  18       70.17       79.02      8.48 o
 -13   4  18       12.07       28.04      8.35 o
 -12   4  18      106.95      116.05      9.49 o
 -11   4  18        0.76       -1.68     19.41 o
 -10   4  18      174.11      174.13      7.26 o
  -9   4  18        1.08       32.40     15.78 o
  -8   4  18       65.08       85.23     13.39 o
  -7   4  18        7.94       13.39      9.46 o
  -6   4  18       27.09       28.71      9.52 o
  -5   4  18       36.05       41.47     11.66 o
  -4   4  18      105.48      109.36      9.92 o
  -3   4  18       17.41       32.83     11.84 o
 -13   5  18      229.71      192.47     13.82 o
 -12   5  18        4.77        7.18     23.94 o
 -11   5  18       18.74       25.11      8.58 o
 -10   5  18       36.41       70.86      9.77 o
  -9   5  18      177.20      162.95     12.40 o
  -8   5  18        7.87        8.16     10.57 o
  -7   5  18       55.32       55.71     13.63 o
  -6   5  18       46.20       63.38      8.61 o
  -5   5  18       60.49       80.32      9.82 o
 -14   1  19       38.30       46.63      8.63 o
 -13   1  19       44.18       71.68     18.63 o
 -12   1  19       16.09       13.65     11.05 o
 -11   1  19        2.99        2.56     10.67 o
 -10   1  19        1.62       21.48     23.20 o
  -9   1  19        0.29       18.43     13.01 o
  -8   1  19        1.74      -10.09     22.20 o
  -7   1  19       11.15       -8.27      8.27 o
  -6   1  19       34.18       32.67     13.43 o
  -5   1  19        1.93        7.17     11.70 o
  -4   1  19        9.46       28.54     18.61 o
 -14   2  19        4.80       21.70      8.45 o
 -13   2  19        3.17       10.16     13.21 o
 -12   2  19       22.45       25.62      7.41 o
 -11   2  19        8.39        4.66      9.77 o
 -10   2  19        3.29       12.84     16.65 o
  -9   2  19        8.63        1.54      7.48 o
  -8   2  19        0.85       27.65      8.32 o
  -7   2  19       47.64       38.40     13.69 o
  -6   2  19        2.35        7.11     24.33 o
  -5   2  19       10.88        7.44     19.14 o
 -13   3  19       11.72      -12.12     12.12 o
 -12   3  19        4.02       13.83     16.17 o
 -11   3  19       17.87       28.77     15.40 o
 -10   3  19        2.68       13.30      7.57 o
  -9   3  19       45.72       12.15     13.24 o
  -8   3  19       94.22       82.69      8.80 o
  -7   3  19        2.43       22.17     12.45 o
  -6   3  19        0.49       -0.11      8.51 o
  -9   4  19        5.02        1.78     27.52 o
 
